# Supplementary material for: Unraveling Mycobacterium tuberculosis genomic diversity and evolution in Lisbon, Portugal, a highly drug resistant setting
Source: BMC Genomics. 2014 Nov 18;15(1):991. doi: 10.1186/1471-2164-15-991 (PMC4289236; doi:10.1186/1471-2164-15-991)
Supplement: Supplementary file 2 — Additional file 2: Distribution of RD deletions found across the analyzed genomes of 75 M. tuberculosis isolates. RD absence is assigned with a black square and, Lisboa3 and Q1 clade isolates are highlighted in red and blue, respectively. Column and line totals account for the total number of RDs in column or line, respectively. (XLSX 312 KB) [file 12864_2013_6861_MOESM2_ESM.xlsx]

## Sheet: summary_mean_new
ID	RD	X181_97.coverage	X291_98.coverage	X359_98.coverage	X674_96.coverage	ARS10348.coverage	ARS11131.coverage	ARS11285.coverage	ARS11463.coverage	ARS11661.coverage	ARS12740.coverage	ARS1717.coverage	ARS1900.coverage	ARS1930.coverage	ARS2061.coverage	ARS2202_2.coverage	ARS2202.coverage	ARS2573.coverage	ARS3649.coverage	ARS3806.coverage	ARS4857.coverage	ARS5858.coverage	ARS6483.coverage	ARS6539.coverage	ARS6559.coverage	ARS7496.coverage	ARS7541.coverage	ARS7760.coverage	ARS7860.coverage	ARS7884.coverage	ARS8437.coverage	ARS8600.coverage	ARS9427.coverage	BTB05_552.coverage	BTB05_559.coverage	CCDC5079.coverage	CCDC5180.coverage	CDC1551.coverage	CTRI_2.coverage	F11.coverage	HCC1095_10.coverage	HCC1276.coverage	HCC1470.coverage	HCC759.coverage	HCC916_10.coverage	HN878.coverage	HPV105_09.coverage	HPV113_08.coverage	HPV115_08.coverage
1	105	789.231	742.339	939.734	1029.35	143.796	112.795	182.72	56.6906	125.585	106.05	79.1525	168.411	107.366	92.1762	147.876	84.2027	94.8483	84.1716	213.864	107.743	156.901	100.777	307.083	70.2154	0.607843	83.7082	78.2419	87.6318	190.064	190.599	289.272	46.1929	220.045	214.636	0.178201	0.18714	212.518	215.008	209.264	202.949	180.612	104.158	0.670415	164.482	0.105248	666.648	193.601	228.677
2	108	792.637	721.223	947.123	1043.05	147.724	117.353	176.136	58.0382	120.841	108.329	78.7968	157.404	99.7124	88.1016	137.361	90.1608	92.304	82.427	211.967	100.474	150.939	102.789	303.793	66.958	123.504	134.142	83.356	81.5015	193.754	192.992	271.493	42.8029	221.877	223.114	219.607	217.977	214.269	215.446	218.483	196.66	169.724	105.155	71.1887	160.259	217.234	665.407	191.788	211.189
3	110	730.735	757.223	914.989	1061.96	155.585	121.185	191.807	55.5513	125.061	106.859	81.7571	169.588	121.429	88.4733	147.378	82.2391	95.9782	85.9372	228.79	105.278	162.438	96.0737	315.799	73.5753	126.832	135.13	83.5076	79.1135	197.734	197.199	292.061	49.4301	221.556	225.128	223.341	220.627	227.962	215.556	222.596	205.556	184.675	97.5273	77.8493	166.677	223.369	668.295	199.813	225.43
4	115	761.683	549.694	733.661	873.308	127.823	96.0203	140.33	0.324387	93.8255	93.6802	59.0173	143.352	69.0575	67.86	116.995	75.8585	79.9498	64.041	188.66	79.6484	133.582	84.6821	260.311	60.4022	94.4026	116.712	0.0222393	63.3056	167.238	164.081	231.997	37.7588	223.05	217.991	217.058	215.339	219.769	0.110813	217.822	172.211	147.222	83.1062	65.6308	136.493	222.912	524.08	130.478	130.831
5	116	669.861	580.731	729.436	881.379	123.165	92.1012	141.014	46.425	99.1996	87.5674	55.2804	137.611	77.3869	76.9201	110.279	72.5058	75.5027	64.3061	175.95	79.1837	118.385	85.6948	257.694	59.929	102.508	104.795	60.7378	59.5133	156.406	162.59	216.416	40.5612	184.906	221.25	213.416	212.053	220.221	218.424	212.847	157.443	135.104	86.9925	62.6952	123.877	198.16	531.137	136.132	138.338
6	117	771.012	1140.08	1060.96	1184.79	175.838	152.913	202.932	81.766	168.889	126.66	106.173	203.581	189.267	119.025	170.241	100.294	105.829	103.368	267.33	133.934	198.438	127.013	325.487	77.5709	160.254	144.46	104.483	99.6586	224.471	243.037	332.989	57.4705	224.699	221.387	213.064	219.826	217.196	214.781	216.226	225.841	230.104	141.063	99.1297	180.125	223.077	761.129	239.162	304.732
7	120	797.514	708.988	905.27	1018.07	151.184	116.341	175.491	56.7236	125.976	103.747	77.9769	169.623	102.702	93.0372	145.845	85.7789	94.7318	87.045	211.775	102.544	158.791	102.867	306.01	69.4682	122.206	131.873	78.5678	87.1707	202.396	198.274	281.658	46.9657	219.636	217.498	214.795	210.417	222.331	214.776	213.913	197.974	174.46	113.148	78.7215	158.864	214.918	644.233	188.356	198.947
8	121	895.89	715.512	921.961	1032.99	139.656	102.362	159.778	51.7506	113.123	99.8288	70.7943	152.828	87.4949	81.9438	128.52	78.183	85.2645	71.5838	190.906	98.0974	136.219	93.7068	277.085	65.1826	107.37	123.384	71.9309	73.554	182.936	183.847	251.586	46.0882	212.884	220.338	217.062	214.671	215.571	213.193	216.17	180.488	158.351	105.482	73.6635	147.149	226.538	633.924	167.398	186.806
9	122	950.42	619.491	767.305	890.229	120.791	96.0922	133.718	51.4104	96.8754	93.8968	54.9053	143.835	69.6886	71.7807	113.015	75.1152	76.3951	67.0137	183.251	84.07	135.152	89.9906	258.613	70.5845	98.7031	111.574	62.4462	63.7108	172.495	176.715	232.202	36.5555	228.452	215.039	223.389	216.97	219.653	208.011	219.987	165.257	138.649	104.038	62.2022	142.448	225.276	540.711	147.242	160.261
10	127	435.116	273.83	384.86	479.783	77.5536	51.8494	80.0194	27.6079	49.1211	61.2648	27.7834	75.1079	27.5784	43.1724	66.1413	46.434	48.9876	35.2632	111.477	39.6522	80.6382	56.243	170.357	40.2943	48.705	77.8626	29.0784	37.1266	114.977	107.033	130.359	24.1731	117.131	94.6933	216.678	220.088	223.13	215.304	217.81	105.238	81.7026	53.4565	33.5155	81.8812	74.9425	286.337	59.1064	48.5427
11	129	818.955	725.591	899.199	1008.74	147.86	108.302	172.748	59.0754	134.769	106.39	81.2247	162.396	101.538	88.8555	148.254	85.6501	90.9936	81.9807	213.061	103.589	152.26	99.39	305.438	64.0273	116.295	138.992	77.9599	84.5987	190.787	200.873	265.966	43.2376	214.162	222.732	215.533	215.65	221.831	222.443	212.169	193.39	177.231	106.186	74.2873	171.835	224.552	604.552	172.867	205.024
12	130	766.852	727.598	887.254	1062.44	141.361	109.714	164.78	50.4333	128.309	107.727	70.8979	145.557	107.844	88.4583	132.331	92.6698	88.4906	82.4333	204.941	102.652	141.502	93.0396	280.542	65.8135	129.549	124.491	80.4521	73.9958	188.218	201.946	252.743	46.8135	185.391	178.901	214.915	213.51	212.307	222.046	209.693	189.941	167.281	105.46	70.8948	141.564	189.284	663.402	207.324	203.601
13	132	787.201	701.946	906.21	1018.09	148.597	111.222	167.894	57.2056	126.243	104.617	74.649	160.583	102.477	86.8874	135.613	89.6764	87.7263	80.3794	218.079	95.7002	153.112	97.2647	289.819	68.2679	113.093	126.862	75.0613	80.8561	187.801	187.891	273.079	46.0843	218.602	219.271	215.781	213.325	214.023	214.491	217.831	192.265	176.127	105.882	79.487	151.043	220.854	640.985	177.514	190.702
14	134	851.823	730.077	903.953	999.803	144.672	107.582	177.924	55.5137	123.74	102.779	73.9951	162.128	107.924	90.0833	145.188	80.9068	83.0587	82.1798	217.455	99.3514	161.242	96.9518	293.783	64.2166	116.791	133.31	76.1305	78.2654	185.652	188.172	266.673	47.9249	218.555	216.434	214.35	218.771	215.282	215.648	217.534	198.344	180.056	102.37	74.3986	162.81	225.329	635.646	192.717	231.115
15	141	760.272	593.143	787.757	903.163	123.887	90.1208	137.06	48.1782	95.38	93.511	54.8071	133.948	91.8233	78.6775	114.349	78.4109	75.3682	66.4109	185.199	80.1237	131.928	92.7275	247.37	60.3682	90.7761	120.184	54.5935	63.7305	164.091	171.102	244.199	40.3343	217.429	218.652	226.828	213.735	220.23	215.61	213.848	176.73	145.053	78.1826	64.2636	134.52	219.979	549.071	170.548	172.133
16	142	811.376	648.723	855.143	999.842	136.765	103.001	163.157	50.1101	106.617	100.905	65.946	148.279	86.8671	83.7623	125.803	81.3289	83.1806	69.8643	193.474	88.9548	141.197	95.8969	284.321	62.6788	116.683	123.224	68.284	73.6406	178.105	182.535	253.433	42.4846	192.941	192.055	210.724	214.96	218.003	217.441	214.003	185.43	157.562	99.0463	70.9018	142.164	0.186185	607.72	156.865	159.773
17	145	927.409	916.912	1074.73	1189.69	155.676	128.454	195.045	64.0997	144.382	115.854	90.7661	176.404	138.338	101.499	150.405	84.9781	94.7865	91.7127	232.69	114.397	173.207	112.178	311.658	71.3719	131.203	135.608	87.2833	89.1264	208.161	208.393	309.671	51.5223	220.742	221.389	216.646	216.912	217.323	210.515	212.749	0.292385	192.285	126.797	89.5278	168.525	220.83	719.152	204.78	228.363
18	149	0.611958	0.533139	0.715645	940.887	0.0778463	0.0603308	148.539	0.0233539	0.0552492	0.044221	61.7136	0.0742783	0.0409774	0.0446535	0.0565467	0.0527625	0.0395718	0.0318953	0.0837928	0.0967672	0.108877	0.0431398	0.134393	0.0385988	0.102065	0.0623851	0.0184885	0.0232458	0.103471	0.0997946	0.13688	42.0347	221.189	222.5	0.099254	0.133744	212.948	0.102065	0.105957	175.643	0.0968753	0.0569791	0.0244351	0.0903882	0.115688	0.474646	141.495	0.130609
19	150	894.275	704.1	913.738	1041.62	136.43	107.266	165.466	49.6395	114.445	103.211	73.2275	156.189	90.7757	85.7878	132.822	85.3533	88.1246	72.1222	200.843	92.7536	144.102	104.348	286.18	64.8694	112.797	131.788	72.8513	81.59	183.738	184.941	270.82	44.6977	218.791	214.943	222.946	218.794	222.305	206.342	210.569	194.153	165.183	105.085	77.2118	151.98	217.997	627.234	164.796	175.038
20	152	0.259376	0.146864	0.266309	786.95	0.11787	0.0351402	122.171	39.4281	0.00945477	0.0110306	47.0427	0.0447526	0.0278916	0.0289946	0	0.282383	65.8738	0.438229	0.0792625	0.010873	109.503	0	0.00803656	0.0362433	0.0553104	57.3533	51.2335	0	0.0122912	0.0061456	198.058	33.8096	120.132	119.749	0	0	214.362	217.738	193.122	142.723	0.00756382	0.0316735	0.0477466	0.00567286	0	471.301	116.754	0
21	163	808.502	647.8	860.246	958.506	125.544	93.2198	164.118	44.248	102.151	93.1351	68.2792	139.513	83.5817	70.4254	120.704	75.2208	80.2298	71.0393	189.454	75.0444	135.882	87.2127	269.296	61.2591	82.1794	115.443	75.6593	81.4234	179.775	168.468	257.453	37.9284	219.957	223.511	213.233	211.264	206.857	216.729	204.821	175.886	152.525	89.119	73.3175	136.695	220.359	581.537	167.299	178.774
22	164	703.45	670.994	885.401	1002.49	121.408	105.453	158.757	51.9903	114.906	86.1262	68.699	143.214	84.3074	69.7443	124.291	78.4757	77.8285	76.0939	201.693	88.466	135.191	78.9061	264.799	70.0777	116.706	133.272	60.534	85.4757	167.589	174.628	259.408	43.6537	222.657	223.922	212.104	211.961	220.974	228.246	220.961	183.265	156.534	103.997	58.4757	157.094	225.288	601.825	191.437	186.812
23	165	747.193	687.224	879.273	996.975	139.598	94.7423	154.574	51.4509	104.018	93.7577	65.7086	158.868	88.2577	79.3006	137.049	90.6074	86.5	84.1656	194.291	101.206	151.123	90.7025	260.31	59.3712	101.469	131.73	65.0092	86.316	176.816	175.764	262.77	45.6258	220.567	225.064	207.15	211.488	209.69	222.037	215.319	187.755	169.227	95.3313	68.2546	157.531	204.549	597.052	198.39	197.531
24	166	748.116	704.91	896.232	1013.35	137.801	104.147	168.563	52.4277	117.805	101.391	72.48	156.951	97.5011	84.5073	132.89	82.3609	84.6225	75.0266	200.072	97.1365	147.803	95.3	282.689	65.9105	115.129	127.358	72.5425	79.3679	180.9	178.301	269.977	44.8307	219.394	220.176	211.249	213.586	216.361	215.449	213.212	191.405	162.51	98.2096	73.2702	152.332	222.468	619.137	175.491	193.829
25	167	828.694	833.571	1012.22	1120.92	151.438	105.937	183.805	56.2622	130.603	108.311	82.4756	182.151	118.61	98.8206	150.926	88.0727	90.3588	85.5538	226.653	105.839	1.18399	100.981	311.835	62.8188	131.149	137.754	85.6182	92.1868	194.4	199.589	301.557	51.0423	214.259	215.289	216.32	222.734	219.513	220.011	213.618	202.251	186.933	115.258	80.4471	171.05	220.401	1.0184	207.174	225.91
26	168	751.652	854.915	1001.42	1132.71	150.04	121.871	186.072	58.3823	146.072	110.012	85.6639	174.366	142.104	99.4765	151.277	90.3024	91.3079	82.0377	231.38	104.462	175.823	109.061	290.473	67.651	137.516	136.736	86.6648	91.4556	191.407	205.133	307.594	47.6614	221.599	223.938	222.371	211.358	209.876	209.443	218.969	209.124	190.002	114.752	83.0932	167.227	210.919	678.897	218.879	238.952
27	171	697.686	740.255	881.367	1014.01	132.787	100.684	158.97	53.1585	121.742	95.4226	73.3457	151.977	104.319	85.4672	130.069	79.014	79.6136	73.3204	199.043	100.956	148.679	96.874	272.806	62.557	116.677	123.752	71.2675	80.3166	173.348	178.843	273.287	45.6706	189.311	227.055	213.948	213.086	199.489	212.714	219.475	185.123	168.998	100.556	75.3774	153.092	223.553	602.189	183.648	216.616
28	172	486.515	371.976	485.685	1021.77	67.9444	48.5587	156.684	57.9432	57.5255	52.9187	67.5204	79.6842	39.5078	40.2392	65.5213	40.4232	45.1992	36.6008	98.2349	47.3937	76.0808	47.2547	149.448	32.856	111.041	126.612	68.9903	37.3448	95.9128	87.6088	125.002	43.2632	219.459	222.351	219.776	217.591	217.59	214.552	219.446	188.571	81.0573	49.9015	71.6808	75.6164	216.553	321.17	154.883	81.3234
29	174	0.918652	0.647494	0.817858	1077.91	0.130649	0.172555	169.334	60.4596	0.170364	0.0901123	73.2555	0.149822	0.0868255	0.0755957	0.117502	0.375787	0.205423	0.0755957	0.159682	0.0673788	0.161326	0.072309	0.262394	0.0999726	124.4	125.819	75.8992	0.0487538	0.200219	0.173377	0.261846	46.7198	216.522	224.527	218.561	216.983	223.704	217.097	214.717	191.868	0.136949	0.120241	79.2457	0.228704	215.647	0.491646	189.375	0.336346
30	178	769.303	654.65	815.743	985.036	136.034	96.5662	148.151	53.1341	97.1346	95.6062	68.9611	148.015	78.6332	75.1831	124.903	81.1842	82.4389	69.6614	200.248	83.3177	146.839	94.3915	271.908	63.2265	97.9859	120.59	62.6513	68.0975	182.183	181.077	247.475	39.56	213.15	221.419	209.659	212.692	212.117	220.211	218.584	0.236056	155.093	97.6963	67.7008	147.863	228.085	551.259	146.579	152.155
31	181	702.756	598.493	794.65	927.336	116.503	106.326	143.178	43.7346	98.2654	92.7008	68.9157	135.992	77.9256	73.3343	115.129	76.5857	79.6629	59.684	185.385	73.2725	129.538	83.8329	246.313	60.889	0.421348	113.503	67.1854	63.6671	153.823	153.316	246.163	41.5463	222.294	220.548	0.393258	0.470506	212.378	213.792	214.392	180.456	139.772	98	0.421348	127.381	1.60534	531.202	157.73	159.758
32	182	725.27	695.432	830.806	851.08	123.843	93.3671	143.154	46.4428	109.685	88.1612	68.8443	146.351	106.102	79.5393	127.714	73.7095	78.5657	71.1236	181.557	88.9912	132.892	84.6551	257.796	57.5465	121.093	118.9	73.9707	71.3135	163.98	171.808	249.402	41.3745	182.664	186.454	178.484	182.456	165.31	178.085	174.265	36.1063	149.773	96.4237	84.3652	140.555	190.626	597.749	177.142	189.78
33	183	800.252	630.417	821.95	953.247	128.913	89.756	151.049	49.4661	99.0764	94.5864	62.5562	145.419	74.9102	77.5007	123.515	78.1936	78.5	70.3458	192.19	78.4513	136.799	87.892	264.08	61.4099	97.377	124.761	66.7515	72.1532	172.642	168.237	245.312	42.513	217.352	218.305	211.943	209.428	218.401	212.986	211.575	180.471	154.237	91.8708	67.9308	148.445	224.725	576.507	162.624	169.906
34	188	817.457	809.623	975.452	862.323	161.092	101.393	133.15	57.6541	118.68	97.1141	68.2528	168.93	118.501	91.9148	165.348	98.816	105.695	89.9903	211.321	105.96	162.58	110.137	309.737	67.5625	74.1902	140.889	79.3575	76.4872	211.647	228.246	278.046	48.4038	132.429	131.525	161.68	164.849	189.241	161.003	182.713	211.117	173.398	120.157	59.3023	156.114	170.56	627.527	171.428	205.171
35	193	762.05	639.492	837.486	4.90637	137.159	96.2829	1.99203	44.9562	99.1474	105.912	69.1614	139.984	80.0857	84.2371	129.542	77.3028	87.2849	75.245	194.303	83.4024	133.343	92.0797	275.815	62.9124	113.171	115.562	73.0976	73.3048	181.9	170.526	267.661	40.4821	223.351	211.996	218.199	209.034	0.834661	228.757	212.398	189.984	163.564	92.0936	68.2072	140.392	225.297	575.056	145.149	153.275
36	196	639.889	641.679	801.189	1290.32	128.352	102.47	227.758	53.4049	123.388	84.758	64.1446	152.718	106.265	85.7626	143.746	70.3516	83.481	86.417	183.843	100.11	144.89	85.2511	265.32	59.9893	100.349	122.46	73.1553	78.9543	171.364	180.767	258.096	47.2709	218.928	226.027	165.19	170.364	301.948	213.795	221.175	259.805	161.099	95.6758	70.4566	132.747	81.3744	558.714	173.108	199.443
37	202	736.428	573.316	791.162	923.04	124.559	97.4397	155.158	49.3156	97.6017	96.0934	68.1738	147.863	71.273	75.1809	127.463	78.9764	82.2151	65.1619	188.664	89.2482	135.822	93.9716	286.125	63.8853	104.998	116.241	66.7518	65.8038	167.488	174.005	234.447	42.0792	228.268	225.879	226.288	212.104	214.885	221.783	215.732	187.994	148.967	94.9976	65.1123	143.553	222.599	564.596	150.582	143.161
38	203	752.99	700.895	910.971	1003.63	145.708	110.378	167.832	52.561	122.981	101.73	73.5548	153.253	100.863	90.5895	138.767	78.9758	83.6922	76.1292	207.115	98.8031	150.232	99.6193	295.407	67.3055	118.115	127.208	73.3169	75.839	186.242	190.819	273.231	45.5815	216.951	219.939	214.392	210.653	220.266	185.756	217.837	193.127	171.242	104.281	78.0623	155.221	226.508	636.385	180.596	200.878
39	206	594.941	951.182	1107.9	1405.55	165.069	11.5064	185.309	66.8363	13.6854	11.1228	32.3504	193.545	152.887	16.867	147.818	93.4476	98.7954	79.0537	162.962	12.2072	167.527	128.026	330.355	74.8619	153.826	154.78	93.7494	67.4962	208.824	218.266	307.414	52.4118	168.811	22.2302	198.315	211.171	206.685	208.527	215.824	226.675	18.9565	113.642	92.8619	13.4322	120.488	865.875	257.327	28.9258
40	207	724.349	891.709	1058.69	1054.03	149.208	128.205	199.698	63.1536	156.085	116.799	99.7601	172.281	148.961	106.251	152.605	80.548	98.965	88.5071	233.85	120.422	174.252	113.795	320.077	69.8207	0.346683	127.339	95.9666	89.8795	198.917	207.698	310.709	47.4268	200.358	136.649	0	0	171.389	186.489	191.047	219.991	195.638	116.7	0.881769	172.102	0	779.454	214.548	266.969
41	210	583.22	637.156	739.238	558.898	114.811	81.3532	124.336	46.3471	95.8051	78.9969	73.2277	123.443	99.3563	66.2762	105.153	64.126	68.4622	62.032	151.993	74.7146	122.547	86.1541	241.625	53.1491	55.448	83.8498	67.2427	50.416	142.914	149.238	228.648	34.2816	217.237	106.45	54.1841	61.9896	90.3305	137.789	166.739	220.189	127.437	83.0763	51.6421	114.469	73.3413	547.336	175.106	147.985
42	213	746.776	674.133	857.934	996.657	143.599	104.916	154.51	53.2701	114.242	102.729	70.2457	153.273	92.8986	90.5525	129.869	84.4081	84.4548	74.7317	212.041	98.8516	156.857	96.8407	289.371	67.6629	112.576	132.647	72.2986	77.9235	188.022	188.158	262.805	46.0439	213.604	226.304	216.706	224.286	211.156	213.106	205.611	187.286	160.037	100.726	66.905	153.243	226.274	627.389	170.54	187.069
43	219	846.795	679.262	872.201	988.553	138.17	105.978	164.448	51.4438	112.496	96.2216	0.0134808	152.211	83.0577	81.5641	126.667	82.5904	84.1853	73.6464	194.395	89.8168	147.294	93.6284	287.027	65.5493	114.238	126.198	68.0384	75.3114	184.605	183.461	257.24	44.5932	220.295	228.69	212.99	217.075	214.005	185.233	214.204	185.187	159.479	99.466	74.4224	148.376	221.949	617.952	7.45524	173.56
44	223	633.376	561.698	617.065	445.07	93.1023	64.8116	74.7078	40.7942	72.6965	62.0366	48.8744	108.413	75.0363	53.5268	92.2383	58.4686	64.6789	54.1502	127.892	63.6765	101.052	62.9268	202.463	46.7239	109.563	89.1196	57.7059	50.7779	124.649	136.954	196.871	32.5644	138.371	134.199	122.633	129.893	69.8308	119.082	127.381	175.521	102.328	76.0965	98.2948	96.6883	153.404	467.787	130.273	117.707
45	231	741.304	566.618	787.62	894.72	126.474	97.5886	146.211	48.9058	91.7152	93.8318	56.6558	139.589	74.8195	66.2915	115.854	75.5762	75.028	71.3565	192.294	81.3845	139.205	79.4574	265.998	64.6289	99.8834	125.442	59.5123	63.667	170.13	171.087	230.376	41.4047	226.613	217.237	221.9	209.779	217.423	206.139	212.571	184.027	159.531	87.5291	63.5717	143.794	216.813	556.785	156.193	170.46
46	236	813.24	835.02	985.965	1128.15	167.636	133.436	201.466	63.1332	155.989	115.586	92.3034	184.586	146.153	110.207	156.465	91.3435	93.9483	94.3073	245.004	122.66	171.244	112.948	315.873	73.2134	145.475	138.536	92.6259	96.1517	205.763	225.434	325.943	53.8401	217.418	217.928	222.648	222.727	220.516	217.968	212.555	221.519	204.307	121.81	88.4328	177.405	216.511	707.91	230.955	267.561
47	239	843.777	775.193	1000.68	1125.46	145.304	117.382	180.778	55.2266	124.193	105.127	83.9597	165.677	118.561	100.441	141.367	76.8814	92.726	87.3559	229.609	111.375	160.544	101.32	308.336	66.9632	130.356	145.075	81.8399	87.2942	203.163	205.782	280.669	49.376	214.18	226.394	203.917	206.652	218.382	208.872	217.846	203.391	170.883	107.205	78.497	160.668	226.405	718.307	204.344	236.133
48	246	785.831	655.237	852.354	1005.42	142.899	107.893	160.322	52.0659	103.553	100.164	71.4378	157.199	90.6024	79.3923	134.424	78.9772	87.4814	78.9879	208.742	92.6223	151.614	92.2199	283.235	63.1303	114.049	128.329	71.614	77.9235	185.408	189.938	272.966	40.4722	219.274	222.729	216.622	216.218	216.23	211.593	216.031	191.875	166.744	104.018	70.8634	157.582	226.602	617.05	162.545	188.677
49	247	759.535	739.139	921.696	1065.59	159.467	118.036	180.91	59.8869	131.813	105.693	83.5179	173.366	116.162	95.6987	143.578	89.3927	89.005	88.5864	228.943	107.165	153.095	106.865	307.401	72.5113	127.321	140.091	82.1223	82.7617	199.137	201.135	285.047	49.0726	221.711	226.739	216.978	208.056	213.96	219.928	223.009	202.738	183.141	109.782	81.9537	164.253	222.084	653.24	28.9094	216.582
50	252	651.898	749.041	919.593	1022.23	156.454	120.113	185.899	58.1287	138.65	112.456	83.8794	168.368	123.967	95.1558	148.545	91.1558	93.2173	87.0192	226.153	111.996	169.555	108.924	304.568	72.0633	131.046	135.321	83.0829	84.3716	195.787	196.567	295.775	48.0267	216.311	223.703	218.282	208.559	218.223	222.506	224.211	199.813	193.962	111.039	78.7916	163.904	223.32	660.17	204.37	225.976
51	702	828.829	651.739	885.289	1003.09	140.944	107.292	166.064	56.8345	110.719	99.9623	67.9268	149.683	86.511	84.7677	126.012	85.3078	86.8444	73.3484	212.784	94.1353	153.523	91.3531	280.93	65.4971	110.628	123.23	69.1876	72.7799	189.117	188.334	264.525	46.3839	221.439	222.346	216.514	216.083	219.293	212.976	210.652	192.855	166.893	102.023	71.6992	157.198	226.752	633.873	168.603	170.974
52	711	775.676	621.715	843.105	939.731	132.162	93.2084	151.495	50.929	103.572	93.9882	61.5368	140.533	77.0844	75.3829	124.79	79.5378	80.2424	66.9768	196.769	90.2208	129.701	90.843	264.542	63.8348	93.3278	116.683	60.3618	71.279	179.901	171.457	252.127	44.6305	225.117	217.292	215.775	226.305	217.011	222.504	87.7643	179.67	151.395	93.6356	69.2676	135.684	224.481	584.115	159.401	160.296
53	724	767.846	800.267	925.469	1056.08	133.035	103.855	168.474	59.3989	116.34	96.5913	75.4876	158.107	100.771	81.9433	131.866	82.1551	90.6285	80.055	194.225	104.884	155.496	98.0089	295.27	64.7793	116.116	129.115	80.0355	78.3005	185.342	175.919	275.248	50.2757	0.00265957	0	224.025	215.246	218.32	221.127	208.464	197.076	174.32	97.1117	73.0957	152.029	223.287	665.262	196.022	211.202
54	726	719.748	691.577	875.286	1019.63	147.732	114.425	168.581	53.6158	127.651	108.246	77.0772	166.708	107.357	95.701	142.601	86.781	91.0354	76.9577	221.391	96.5157	154.849	100.815	306.566	70.3082	121.112	135.011	73.4774	77.291	187.047	201.36	289.8	47.6895	218.296	218.622	215.209	216.682	218.809	218.972	220.84	197.983	179.768	107.968	71.478	157.814	227.755	648.293	179.938	197.376
55	750	835.453	882.986	1004.82	1161.29	140.253	116.642	192.837	56.2519	136.091	106.034	83.8481	165.622	127.53	96.043	143.103	92.7519	100.857	82.5797	216.041	114.994	167.503	105.147	303.611	71.2785	135.499	122.91	79.6076	91.3266	195.366	206.519	293.058	0.00759494	221.678	218.411	218.467	220.282	209.961	220.872	211.297	220.7	182.967	115.971	90.0797	170.344	224.027	683.867	207.309	234.654
56	761	751.579	668.938	884.818	984.707	138.753	95.6721	158.3	54.1032	111.323	98.6904	64.6831	147.862	91.1096	77.6813	134.72	84.7826	86.6831	74.4776	208.947	100.384	139.802	89.8	268.364	62.2247	99.474	120.888	68.1936	79.5078	188.616	181.403	263.215	46.2201	223.082	215.897	217.821	228.344	218.479	218.533	0.0977169	187.875	162.489	98.7845	73.6466	142.777	226.518	646.045	179.403	187.428
57	109c	839.111	686.48	869.991	995.76	148.079	113.757	175.585	49.5411	122.647	109.534	76.5472	163.359	103.263	84.6911	141.19	87.7919	88.699	83.5194	210.394	94.6443	153.136	101.524	298.837	70.4226	121.526	128.14	68.32	80.5961	198.055	195.185	273.6	47.4094	220.441	222.006	211.427	214.297	214.912	170.277	214.563	196.036	173.789	103.665	75.1933	163.408	220.236	607.697	173.228	194.092
58	110a	792.024	752.442	926.085	1082.42	150.514	116.346	191.676	58.7442	132.411	112.17	81.2182	173.969	114.103	89.9324	144.988	85.3925	93.1957	84.6745	222.565	110.509	158.824	103.103	316.11	73.419	129.27	139.744	80.1704	84.0431	200.444	197.024	287.014	45.2191	225.587	220.139	212.11	215.974	213.439	213.931	217.966	205.672	180.141	113.423	81.7303	169.445	220.789	698.517	203.056	235.922
59	110b	818.517	683.815	944.966	1048.77	148.556	122.435	182.425	59.6185	121.709	114.662	78.097	160.588	113.616	90.6078	142.353	87.5172	100.149	85.4763	209.838	102.756	158.672	98.7672	291.668	71.5194	135.334	140.78	75.4224	77.9052	191.054	209.272	275.047	56.7802	220.709	216.179	225.457	226.884	212.037	215.084	216.838	209.884	178.772	113.086	72.3491	164.586	224.578	622.595	179.03	204.041
60	110c	552.533	664.752	940.867	925.324	134.629	109.819	163.629	52.2571	102.248	93.3524	67.8571	136.343	85.8667	73.2571	125.762	81.2952	77.3238	64.619	201.438	86.1714	128.771	78.4381	266.371	62.419	109.933	109.286	65.1429	65.2762	157.21	164.067	227.524	44.581	217.695	201.771	214.581	216.905	195.533	208.848	198.419	182.762	145.705	91.7048	71.5238	143.276	238.762	592.295	168.495	154.943
61	131ab	958.054	736.76	909.925	1008.02	139.466	109.95	164.048	53.914	117.247	109.946	70.69	148.575	95.6018	80.957	135.452	76.5045	87.8846	91.8167	218.932	94.1742	147.183	98.2828	284.869	64.3529	100.606	133.217	65.862	73.052	179.57	199.233	288.894	36.3824	224.495	226.161	133.572	215.817	138.41	132.038	131.274	193.267	175.645	103.69	76.3462	158.502	219.887	631.104	162.529	191.5
62	131e	590.538	530.454	513.388	205.966	82.8846	47.4765	39.4897	34.0926	52.5794	49.2029	51.4206	97.2066	69.575	37.9919	79.7544	47.5176	54.8316	46.6485	94.1985	49.1669	82.6331	54.4074	175.482	42.9993	109.051	82.7949	55.6176	37.2456	104.451	115.222	176.838	31.2176	182.172	192.698	100.907	178.293	30.075	97.3029	109.709	176.531	75.9816	69.7735	110.468	74.3213	198.642	391.861	124.674	75.0426
63	145a	970.555	892.236	1061.86	1180.23	153.465	129.941	181.08	0.365181	138.524	110.03	89.2085	171.228	135.937	101.512	146.564	84.3161	92.0638	86.8844	229.422	112.684	163.284	112.371	307.494	75.9505	129.225	134.648	0.0373867	86.4702	203.353	212.609	303.856	48.7375	218.716	220.852	216.518	212.42	202.207	214.201	212.122	204.876	179.876	125.449	85.1692	162.704	227.533	699.25	196.724	210.991
64	147b	787.216	1822.96	1277.62	1438.06	185.966	173.715	221.142	95.3941	201.85	140.18	123.713	220.595	214.063	135.386	188.23	103.624	114.719	124.355	284.068	152.447	227.443	139.005	359.88	82.5642	183.725	156.499	121.005	112.26	232.424	264.419	377.481	61.8358	218.471	217.583	214.769	216.376	212.451	209.494	211.628	250.893	242.95	163.095	114.384	190.472	227.615	837.127	267.512	326.865
65	147c	803.89	718.638	886.355	1029.5	140.216	111.499	163.398	58.1814	113.255	103.252	70.0026	156.448	101.336	83.2188	134.226	81.5295	85.444	77.2174	202.156	92.8815	149.602	90.0911	287.875	65.8602	114.938	121.155	75.1714	74.8954	179.122	181.743	258.87	42.3607	220.348	221.613	220.485	209.191	215.016	216.75	210.97	190.525	167.618	99.401	74.5998	148.888	225.149	613.282	174.62	175.935
66	172a	684.107	524.193	684.031	1011.33	95.2722	68.1823	151.711	54.0338	80.8214	74.2625	65.1515	111.675	55.7622	56.6566	92.2788	56.5812	63.3953	51.4478	137.847	66.7719	107.06	66.1823	210.151	46.0066	104.928	122.17	65.373	52.4719	134.389	123.226	175.928	39.9897	221.492	220.554	218.982	215.158	212.785	214.54	218.712	186.37	113.771	70.248	69.5486	106.069	219.541	451.403	145.251	115.282
67	174a	845.605	795.762	999.62	1114.71	149.093	109.61	178.757	59.167	129.06	106.47	80.633	166.869	111.261	87.3387	144.221	84.9357	88.2736	81.3658	216.568	104.617	157.718	96.8318	294.81	66.5646	127.632	128.018	78.2045	85.2601	184.977	189.917	287.068	46.3742	193.372	199.706	216.834	219.579	215.753	217.313	219.406	203.774	175.622	104.104	77.4201	161.199	220.838	692.755	200.87	231.068
68	175a	752.458	1007.66	1154.77	1270.29	168.221	114.347	195.179	68.2211	160.179	109.305	92.7947	186.8	178.495	106.789	153.021	109.058	102.811	95.0263	254.1	144.811	156.258	106.353	311.447	75.5895	95.6105	142.647	97.4053	98.6158	192.858	210.437	325.832	61.8842	214.721	239	91.2684	88.0316	213.679	214.605	215.921	225.863	196.916	129.679	53.6789	174.721	87.2947	809.084	266.674	298.432
69	182a	782.142	791.406	965.574	1078.84	146.94	119.184	182.727	55.1641	137.306	105.422	85.816	173.13	133.173	99.7115	154.747	85.6152	88.3313	84.9042	219.655	109.43	160.87	99.8445	305.175	66.2915	136.994	134.942	85.105	89.5627	193.61	198.694	303.627	46.9297	216.132	226.052	219.615	212.838	223.094	217.287	210.531	0.148318	187.498	114.815	88.1753	165.883	222.206	689.983	207.228	237.19
70	196b	735.412	806.708	954.45	1401.94	165.635	125.695	218.742	60.6626	149.857	110.357	96.3997	175.892	144.036	113.521	174.796	86.0897	102.011	88.5942	224.12	120.082	159.824	109.929	310.207	67.9407	79.2751	143.064	90.6535	96.2158	195.076	210.327	312.789	43.9544	223.179	229.134	170.793	162.272	282.269	213.944	222.606	261.489	201.74	119.193	50.5015	169.295	83.5	699.381	200.856	255.891
71	198a	766.902	602.376	765.961	841.254	121.861	90.9165	133.016	49.6469	98.7	90.1917	60.433	138.742	80.2264	74.4607	112.78	72.7484	74.3827	66.8498	172.167	79.8349	127.752	88.8049	247.67	56.6925	109.038	112.1	67.2353	4.47974	160.186	165.29	234.491	40.7343	189.519	199.389	194.23	195.907	181.552	192.111	191.253	174.347	137.365	92.8693	70.041	131.701	194.588	516.991	139.897	145.622
72	236a	794.189	868.242	1003.81	1139.89	173.592	136.458	205.203	65.3994	154.434	116.725	92.8994	186.384	148.11	114.687	153.393	92.4745	97.4904	96.1942	251.382	127.202	173.936	114.835	317.27	77.0771	145.665	143.647	93.6887	96.9931	209.368	226.384	330.565	56.2004	217.91	218.417	222.838	223.192	218.387	218.697	213.227	225.943	211.468	123.632	89.4986	179.298	218.013	713.669	240.291	280.636
73	247b	750.95	720.868	896.455	1049.15	157.891	115.983	177.114	58.7187	127.599	103.594	82.0248	169.057	111.768	92.7706	141.228	88.0192	85.7159	86.4037	222.662	102.782	151.043	106.441	302.569	71.3481	125.475	136.259	80.3692	81.7121	197.248	197.142	279.932	48.8355	223.293	226.065	217.158	206.954	213.87	220.158	223.559	201.427	181.649	106.321	79.8393	160.809	222.486	640.53	8.7972	208.609
74	252b	704.562	760.777	915.998	1030.04	156.581	120.633	188.911	57.6276	139.196	110.216	80.7352	171.573	124.543	96.7087	145.648	87.9776	96.7281	89.0556	237.265	111.785	168.247	112.842	304.367	72.2403	125.2	139.217	86.3439	86.2168	205.833	203.263	298.885	48.0704	218.29	216.749	215.478	205.815	219.525	220.338	217.423	208.902	189.267	112.149	81.0469	166.705	227.027	657.22	196.334	234.999
75	RD1	751.469	670.507	844.156	966.891	139.753	109.52	166.624	53.0281	115.455	100.765	72.9167	155.073	100.909	88.9822	128.731	81.3107	86.9816	74.1342	200.942	95.7525	145.478	92.627	280.527	65.0661	115.816	125.757	73.8156	76.4235	178.95	184.85	270.493	43.6507	215.767	222.186	214.828	216.026	204.347	216.35	216.611	183.817	161.206	103.594	70.1143	148.853	218.24	595.201	165.771	186.226
76	RD2	795.407	820.132	987.565	1093.55	145.903	112.855	176.634	59.7937	132.22	104.437	81.483	167.341	118.226	92.7107	145.578	82.8952	88.6585	85.9656	214.806	107.008	163.293	105.039	296.403	66.6543	130.084	133.419	82.2652	87.5192	191.106	191.758	297.384	46.8837	212.304	224.337	212.067	214.808	213.149	216.192	217.602	198.98	180.402	111.798	84.5723	162.94	224.339	663.812	197.059	230.121
77	RD3	0.287032	0.208646	0.270893	955.209	0.0148415	0.0329971	149.135	0.00720461	0.0145533	0.00576369	62.1354	0.0236311	0.00619597	0.0121037	0.00605187	0.0112392	0.00533141	0	0.0417867	0.054611	0.0723343	0.0210375	0.045389	0.00936599	0.0779539	0.0054755	0	0	0.0442363	0.0268012	0.0534582	42.535	220.922	223.307	0	0	221.293	0	0	175.135	0.024928	0.0193084	0	0.0252161	0	0.132853	144.04	0
78	RD4	796.118	1109.99	997.642	1124	152.39	120.977	180.181	67.5979	133.587	108.063	84.1884	173.231	133.2	96.5835	149.25	88.5901	92.8677	93.1678	228.183	110.611	174.203	107.117	298.277	69.3573	127.036	133.362	84.7833	85.1049	196.592	201.628	292.967	49.7173	219.373	221.39	215.712	214.118	214.946	216.182	214.012	198.622	185.214	121.271	82.9826	164.312	220.744	663.885	197.673	230.024
79	RD5	839.066	817.53	1003.86	1092.33	162.663	115.675	174.118	61.2419	132.859	111.374	79.9722	175.553	124.693	99.6303	166.654	97.8598	106.849	89.5562	236.326	114.862	174.353	114.188	327.504	71.9287	103.796	148.446	81.9225	85.4731	215.084	216.989	303.4	48.5224	191.967	189.745	204.447	200.496	234.228	192.444	210.387	214.028	188.912	118.248	65.1597	173.685	208.368	681.747	194.41	233.291
80	RD6	0.759452	0.400398	0.703294	0.435109	0.340261	0.239222	0.390007	0.036038	0.169799	0.15587	0.016803	0.227062	0.203847	0.0674331	0.159629	0.0762768	98.7276	0.534822	0.286535	0.0490825	159.779	0.0771612	0.407252	0.174884	98.3955	2.47977	0.0731815	0.086226	0.223966	0.223966	280.53	49.2498	2.90073	1.8543	191.163	190.973	2.42494	2.2757	213.792	211.645	0.253151	0.127791	82.8841	0.101039	197.555	657.083	236.155	0.152111
81	RD7	774.516	650.442	853.201	965.276	129.827	93.5071	152.331	50.965	99.8854	95.4006	64.1632	142.75	79.0818	73.3253	124.892	77.8641	79.2642	67.902	186.25	85.6166	140.258	88.9027	269.293	61.7344	102.14	118.321	65.7026	71.4004	173.497	168.264	246.354	41.4372	215.197	212.013	208.454	207.231	218.107	214.654	216.381	173.801	152.109	88.0868	66.1164	141.212	210.244	572.508	156.297	164.432
82	RD8	812.093	754.255	930.205	1061.83	157.18	119.402	180.57	58.7139	136.543	111.539	81.502	174.67	120.477	96.8072	143.678	88.2919	91.827	84.7227	227.541	108.351	156.565	106.118	303.043	70.6781	133.124	131.891	83.3703	84.6104	194.842	208.421	296.48	47.5477	216.256	217.887	217.29	216.618	218.44	216.472	212.382	207.884	182.107	114.94	80.4026	162.766	215.404	656.971	195.295	219.882
83	RD9	744.296	538.574	744.267	902.317	123.461	85.4385	139.005	44.9549	92.6469	94.2762	59.1732	127.677	61.0555	64.6516	108.91	71.112	72.888	64.9283	173.914	73.8643	129.177	85.3094	264.645	65.5116	89.2169	114.319	58.3014	59.5823	165.892	163.533	230.475	39.1414	222.963	225.373	216.897	224.131	216.848	205.356	211.427	171.446	148.062	85.6763	64.7243	138.136	221.246	522.113	125.13	129.834
84	RD10	777.072	724.067	920.148	1047.85	144.362	115.555	182.511	54.5764	130.233	102.796	81.9788	163.206	115.444	89.9233	141.136	84.9492	89.0576	84.3406	206.728	106.935	148.841	96.4844	283.391	64.9783	121.596	124.649	75.5003	86.7504	184.14	189.3	280.494	45.4775	221.725	224.972	213.717	226.433	215.165	214.665	211.264	200.425	164.839	106.757	75.6182	167.195	218.291	646.122	187.321	223.071
85	RD11	774.248	597.675	758.713	826.946	120.283	90.3232	128.054	48.8878	98.2901	89.6547	59.913	137.073	78.7252	73.1832	108.674	71.5544	73.1487	65.9514	166.811	77.4225	124.044	87.3621	245.559	55.7152	108.872	110.592	67.2035	5.26331	156.795	162.838	232.223	40.4058	183.938	195.137	188.637	191.894	173.982	185.854	185.841	171.57	131.923	91.5448	70.7896	128.284	188.383	510.913	134.061	139.026
86	RD12	781.535	882.017	972.501	1090.04	148.359	118.101	183.863	63.4949	129.574	114.618	82.3338	178.751	124.201	97.8419	136.258	90.1397	91.8772	83.7971	228.945	115.293	167.713	107.527	293.662	68.2816	130.27	139.41	80.639	87.6522	202.258	200.665	271.452	47.8213	221.671	222.946	223.723	215.576	214.905	219.143	215.771	197.103	181.617	115.501	86.6051	177.755	220.84	695.593	194.657	242.908
87	RD13	752.502	594.831	771.127	894.129	128.872	94.4954	153.947	52.5559	103.273	96.0078	63.5189	136.843	71.0014	70.4107	125.833	81.6185	82.0811	69.684	187.581	84.4719	134.906	91.6185	265.342	59.5338	99.7851	112.671	61.8698	71.0456	175.077	166.381	246.752	42.0875	226.881	217.729	213.747	216.34	223.019	216.893	217.308	181.89	157.712	85.4861	71.6491	145.819	228.416	544.442	149.162	144.32
88	RD14	720.376	576.538	769.074	886.096	120.211	90.2323	147.972	47.0276	99.3107	88.232	59.4775	133.735	76.9492	71.4374	116.495	71.699	75.2364	65.6496	174.154	79.7555	129.318	84.0395	250.943	54.9607	98.1336	110.936	59.4192	66.7543	159.671	160.303	234.527	39.3431	186.024	171.829	215.578	213.598	209.04	219.397	210.864	168.807	147.169	85.8489	62.6677	130.894	190.286	528.132	146.584	152.847
89	RDrio	0.143761	0.114587	0.216052	921.01	0.0314001	0.086116	161.043	53.4232	0.00820152	0	69.0253	0.0179262	0.0347979	0	0.045577	0.192033	0.048389	0.0929115	0	0.084007	0.157352	0	0.0459285	0.00843585	110.527	126.294	68.1052	0.0366725	0.0303456	0.011365	0.0440539	45.1233	220.515	221.182	217.236	217.862	217.316	215.369	213.689	191.056	0.00726421	0.0495606	67.3179	0.0556532	224.82	0.111424	194.591	0.020621
[truncated: 28 more columns]

## Sheet: Folha1
ID	1	2	3	4	5	6	7	8	9	10	11	12	13	14	15	16	17	18	19	20	21	22	23	24	25	26	27	28	29	30	31	32	33	34	35	36	37	38	39	40	41	42	43	44	45	46	47	48	49
RD	105	108	110	115	116	117	120	121	122	127	129	130	132	134	141	142	145	149	150	152	163	164	165	166	167	168	171	172	174	178	181	182	183	188	193	196	202	203	206	207	210	213	219	223	231	236	239	246	247
X181_97.coverage	789.231	792.637	730.735	761.683	669.861	771.012	797.514	895.89	950.42	435.116	818.955	766.852	787.201	851.823	760.272	811.376	927.409	0.611958	894.275	0.259376	808.502	703.45	747.193	748.116	828.694	751.652	697.686	486.515	0.918652	769.303	702.756	725.27	800.252	817.457	762.05	639.889	736.428	752.99	594.941	724.349	583.22	746.776	846.795	633.376	741.304	813.24	843.777	785.831	759.535
X291_98.coverage	742.339	721.223	757.223	549.694	580.731	1140.08	708.988	715.512	619.491	273.83	725.591	727.598	701.946	730.077	593.143	648.723	916.912	0.533139	704.1	0.146864	647.8	670.994	687.224	704.91	833.571	854.915	740.255	371.976	0.647494	654.65	598.493	695.432	630.417	809.623	639.492	641.679	573.316	700.895	951.182	891.709	637.156	674.133	679.262	561.698	566.618	835.02	775.193	655.237	739.139
X359_98.coverage	939.734	947.123	914.989	733.661	729.436	1060.96	905.27	921.961	767.305	384.86	899.199	887.254	906.21	903.953	787.757	855.143	1074.73	0.715645	913.738	0.266309	860.246	885.401	879.273	896.232	1012.22	1001.42	881.367	485.685	0.817858	815.743	794.65	830.806	821.95	975.452	837.486	801.189	791.162	910.971	1107.9	1058.69	739.238	857.934	872.201	617.065	787.62	985.965	1000.68	852.354	921.696
X674_96.coverage	1029.35	1043.05	1061.96	873.308	881.379	1184.79	1018.07	1032.99	890.229	479.783	1008.74	1062.44	1018.09	999.803	903.163	999.842	1189.69	940.887	1041.62	786.95	958.506	1002.49	996.975	1013.35	1120.92	1132.71	1014.01	1021.77	1077.91	985.036	927.336	851.08	953.247	862.323	4.90637	1290.32	923.04	1003.63	1405.55	1054.03	558.898	996.657	988.553	445.07	894.72	1128.15	1125.46	1005.42	1065.59
ARS10348.coverage	143.796	147.724	155.585	127.823	123.165	175.838	151.184	139.656	120.791	77.5536	147.86	141.361	148.597	144.672	123.887	136.765	155.676	0.0778463	136.43	0.11787	125.544	121.408	139.598	137.801	151.438	150.04	132.787	67.9444	0.130649	136.034	116.503	123.843	128.913	161.092	137.159	128.352	124.559	145.708	165.069	149.208	114.811	143.599	138.17	93.1023	126.474	167.636	145.304	142.899	159.467
ARS11131.coverage	112.795	117.353	121.185	96.0203	92.1012	152.913	116.341	102.362	96.0922	51.8494	108.302	109.714	111.222	107.582	90.1208	103.001	128.454	0.0603308	107.266	0.0351402	93.2198	105.453	94.7423	104.147	105.937	121.871	100.684	48.5587	0.172555	96.5662	106.326	93.3671	89.756	101.393	96.2829	102.47	97.4397	110.378	11.5064	128.205	81.3532	104.916	105.978	64.8116	97.5886	133.436	117.382	107.893	118.036
ARS11285.coverage	182.72	176.136	191.807	140.33	141.014	202.932	175.491	159.778	133.718	80.0194	172.748	164.78	167.894	177.924	137.06	163.157	195.045	148.539	165.466	122.171	164.118	158.757	154.574	168.563	183.805	186.072	158.97	156.684	169.334	148.151	143.178	143.154	151.049	133.15	1.99203	227.758	155.158	167.832	185.309	199.698	124.336	154.51	164.448	74.7078	146.211	201.466	180.778	160.322	180.91
ARS11463.coverage	56.6906	58.0382	55.5513	0.324387	46.425	81.766	56.7236	51.7506	51.4104	27.6079	59.0754	50.4333	57.2056	55.5137	48.1782	50.1101	64.0997	0.0233539	49.6395	39.4281	44.248	51.9903	51.4509	52.4277	56.2622	58.3823	53.1585	57.9432	60.4596	53.1341	43.7346	46.4428	49.4661	57.6541	44.9562	53.4049	49.3156	52.561	66.8363	63.1536	46.3471	53.2701	51.4438	40.7942	48.9058	63.1332	55.2266	52.0659	59.8869
ARS11661.coverage	125.585	120.841	125.061	93.8255	99.1996	168.889	125.976	113.123	96.8754	49.1211	134.769	128.309	126.243	123.74	95.38	106.617	144.382	0.0552492	114.445	0.00945477	102.151	114.906	104.018	117.805	130.603	146.072	121.742	57.5255	0.170364	97.1346	98.2654	109.685	99.0764	118.68	99.1474	123.388	97.6017	122.981	13.6854	156.085	95.8051	114.242	112.496	72.6965	91.7152	155.989	124.193	103.553	131.813
ARS12740.coverage	106.05	108.329	106.859	93.6802	87.5674	126.66	103.747	99.8288	93.8968	61.2648	106.39	107.727	104.617	102.779	93.511	100.905	115.854	0.044221	103.211	0.0110306	93.1351	86.1262	93.7577	101.391	108.311	110.012	95.4226	52.9187	0.0901123	95.6062	92.7008	88.1612	94.5864	97.1141	105.912	84.758	96.0934	101.73	11.1228	116.799	78.9969	102.729	96.2216	62.0366	93.8318	115.586	105.127	100.164	105.693
ARS1717.coverage	79.1525	78.7968	81.7571	59.0173	55.2804	106.173	77.9769	70.7943	54.9053	27.7834	81.2247	70.8979	74.649	73.9951	54.8071	65.946	90.7661	61.7136	73.2275	47.0427	68.2792	68.699	65.7086	72.48	82.4756	85.6639	73.3457	67.5204	73.2555	68.9611	68.9157	68.8443	62.5562	68.2528	69.1614	64.1446	68.1738	73.5548	32.3504	99.7601	73.2277	70.2457	0.0134808	48.8744	56.6558	92.3034	83.9597	71.4378	83.5179
ARS1900.coverage	168.411	157.404	169.588	143.352	137.611	203.581	169.623	152.828	143.835	75.1079	162.396	145.557	160.583	162.128	133.948	148.279	176.404	0.0742783	156.189	0.0447526	139.513	143.214	158.868	156.951	182.151	174.366	151.977	79.6842	0.149822	148.015	135.992	146.351	145.419	168.93	139.984	152.718	147.863	153.253	193.545	172.281	123.443	153.273	152.211	108.413	139.589	184.586	165.677	157.199	173.366
ARS1930.coverage	107.366	99.7124	121.429	69.0575	77.3869	189.267	102.702	87.4949	69.6886	27.5784	101.538	107.844	102.477	107.924	91.8233	86.8671	138.338	0.0409774	90.7757	0.0278916	83.5817	84.3074	88.2577	97.5011	118.61	142.104	104.319	39.5078	0.0868255	78.6332	77.9256	106.102	74.9102	118.501	80.0857	106.265	71.273	100.863	152.887	148.961	99.3563	92.8986	83.0577	75.0363	74.8195	146.153	118.561	90.6024	116.162
ARS2061.coverage	92.1762	88.1016	88.4733	67.86	76.9201	119.025	93.0372	81.9438	71.7807	43.1724	88.8555	88.4583	86.8874	90.0833	78.6775	83.7623	101.499	0.0446535	85.7878	0.0289946	70.4254	69.7443	79.3006	84.5073	98.8206	99.4765	85.4672	40.2392	0.0755957	75.1831	73.3343	79.5393	77.5007	91.9148	84.2371	85.7626	75.1809	90.5895	16.867	106.251	66.2762	90.5525	81.5641	53.5268	66.2915	110.207	100.441	79.3923	95.6987
ARS2202_2.coverage	147.876	137.361	147.378	116.995	110.279	170.241	145.845	128.52	113.015	66.1413	148.254	132.331	135.613	145.188	114.349	125.803	150.405	0.0565467	132.822	0	120.704	124.291	137.049	132.89	150.926	151.277	130.069	65.5213	0.117502	124.903	115.129	127.714	123.515	165.348	129.542	143.746	127.463	138.767	147.818	152.605	105.153	129.869	126.667	92.2383	115.854	156.465	141.367	134.424	143.578
ARS2202.coverage	84.2027	90.1608	82.2391	75.8585	72.5058	100.294	85.7789	78.183	75.1152	46.434	85.6501	92.6698	89.6764	80.9068	78.4109	81.3289	84.9781	0.0527625	85.3533	0.282383	75.2208	78.4757	90.6074	82.3609	88.0727	90.3024	79.014	40.4232	0.375787	81.1842	76.5857	73.7095	78.1936	98.816	77.3028	70.3516	78.9764	78.9758	93.4476	80.548	64.126	84.4081	82.5904	58.4686	75.5762	91.3435	76.8814	78.9772	89.3927
ARS2573.coverage	94.8483	92.304	95.9782	79.9498	75.5027	105.829	94.7318	85.2645	76.3951	48.9876	90.9936	88.4906	87.7263	83.0587	75.3682	83.1806	94.7865	0.0395718	88.1246	65.8738	80.2298	77.8285	86.5	84.6225	90.3588	91.3079	79.6136	45.1992	0.205423	82.4389	79.6629	78.5657	78.5	105.695	87.2849	83.481	82.2151	83.6922	98.7954	98.965	68.4622	84.4548	84.1853	64.6789	75.028	93.9483	92.726	87.4814	89.005
ARS3649.coverage	84.1716	82.427	85.9372	64.041	64.3061	103.368	87.045	71.5838	67.0137	35.2632	81.9807	82.4333	80.3794	82.1798	66.4109	69.8643	91.7127	0.0318953	72.1222	0.438229	71.0393	76.0939	84.1656	75.0266	85.5538	82.0377	73.3204	36.6008	0.0755957	69.6614	59.684	71.1236	70.3458	89.9903	75.245	86.417	65.1619	76.1292	79.0537	88.5071	62.032	74.7317	73.6464	54.1502	71.3565	94.3073	87.3559	78.9879	88.5864
ARS3806.coverage	213.864	211.967	228.79	188.66	175.95	267.33	211.775	190.906	183.251	111.477	213.061	204.941	218.079	217.455	185.199	193.474	232.69	0.0837928	200.843	0.0792625	189.454	201.693	194.291	200.072	226.653	231.38	199.043	98.2349	0.159682	200.248	185.385	181.557	192.19	211.321	194.303	183.843	188.664	207.115	162.962	233.85	151.993	212.041	194.395	127.892	192.294	245.004	229.609	208.742	228.943
ARS4857.coverage	107.743	100.474	105.278	79.6484	79.1837	133.934	102.544	98.0974	84.07	39.6522	103.589	102.652	95.7002	99.3514	80.1237	88.9548	114.397	0.0967672	92.7536	0.010873	75.0444	88.466	101.206	97.1365	105.839	104.462	100.956	47.3937	0.0673788	83.3177	73.2725	88.9912	78.4513	105.96	83.4024	100.11	89.2482	98.8031	12.2072	120.422	74.7146	98.8516	89.8168	63.6765	81.3845	122.66	111.375	92.6223	107.165
ARS5858.coverage	156.901	150.939	162.438	133.582	118.385	198.438	158.791	136.219	135.152	80.6382	152.26	141.502	153.112	161.242	131.928	141.197	173.207	0.108877	144.102	109.503	135.882	135.191	151.123	147.803	1.18399	175.823	148.679	76.0808	0.161326	146.839	129.538	132.892	136.799	162.58	133.343	144.89	135.822	150.232	167.527	174.252	122.547	156.857	147.294	101.052	139.205	171.244	160.544	151.614	153.095
ARS6483.coverage	100.777	102.789	96.0737	84.6821	85.6948	127.013	102.867	93.7068	89.9906	56.243	99.39	93.0396	97.2647	96.9518	92.7275	95.8969	112.178	0.0431398	104.348	0	87.2127	78.9061	90.7025	95.3	100.981	109.061	96.874	47.2547	0.072309	94.3915	83.8329	84.6551	87.892	110.137	92.0797	85.2511	93.9716	99.6193	128.026	113.795	86.1541	96.8407	93.6284	62.9268	79.4574	112.948	101.32	92.2199	106.865
ARS6539.coverage	307.083	303.793	315.799	260.311	257.694	325.487	306.01	277.085	258.613	170.357	305.438	280.542	289.819	293.783	247.37	284.321	311.658	0.134393	286.18	0.00803656	269.296	264.799	260.31	282.689	311.835	290.473	272.806	149.448	0.262394	271.908	246.313	257.796	264.08	309.737	275.815	265.32	286.125	295.407	330.355	320.077	241.625	289.371	287.027	202.463	265.998	315.873	308.336	283.235	307.401
ARS6559.coverage	70.2154	66.958	73.5753	60.4022	59.929	77.5709	69.4682	65.1826	70.5845	40.2943	64.0273	65.8135	68.2679	64.2166	60.3682	62.6788	71.3719	0.0385988	64.8694	0.0362433	61.2591	70.0777	59.3712	65.9105	62.8188	67.651	62.557	32.856	0.0999726	63.2265	60.889	57.5465	61.4099	67.5625	62.9124	59.9893	63.8853	67.3055	74.8619	69.8207	53.1491	67.6629	65.5493	46.7239	64.6289	73.2134	66.9632	63.1303	72.5113
ARS7496.coverage	0.607843	123.504	126.832	94.4026	102.508	160.254	122.206	107.37	98.7031	48.705	116.295	129.549	113.093	116.791	90.7761	116.683	131.203	0.102065	112.797	0.0553104	82.1794	116.706	101.469	115.129	131.149	137.516	116.677	111.041	124.4	97.9859	0.421348	121.093	97.377	74.1902	113.171	100.349	104.998	118.115	153.826	0.346683	55.448	112.576	114.238	109.563	99.8834	145.475	130.356	114.049	127.321
ARS7541.coverage	83.7082	134.142	135.13	116.712	104.795	144.46	131.873	123.384	111.574	77.8626	138.992	124.491	126.862	133.31	120.184	123.224	135.608	0.0623851	131.788	57.3533	115.443	133.272	131.73	127.358	137.754	136.736	123.752	126.612	125.819	120.59	113.503	118.9	124.761	140.889	115.562	122.46	116.241	127.208	154.78	127.339	83.8498	132.647	126.198	89.1196	125.442	138.536	145.075	128.329	140.091
ARS7760.coverage	78.2419	83.356	83.5076	0.0222393	60.7378	104.483	78.5678	71.9309	62.4462	29.0784	77.9599	80.4521	75.0613	76.1305	54.5935	68.284	87.2833	0.0184885	72.8513	51.2335	75.6593	60.534	65.0092	72.5425	85.6182	86.6648	71.2675	68.9903	75.8992	62.6513	67.1854	73.9707	66.7515	79.3575	73.0976	73.1553	66.7518	73.3169	93.7494	95.9666	67.2427	72.2986	68.0384	57.7059	59.5123	92.6259	81.8399	71.614	82.1223
ARS7860.coverage	87.6318	81.5015	79.1135	63.3056	59.5133	99.6586	87.1707	73.554	63.7108	37.1266	84.5987	73.9958	80.8561	78.2654	63.7305	73.6406	89.1264	0.0232458	81.59	0	81.4234	85.4757	86.316	79.3679	92.1868	91.4556	80.3166	37.3448	0.0487538	68.0975	63.6671	71.3135	72.1532	76.4872	73.3048	78.9543	65.8038	75.839	67.4962	89.8795	50.416	77.9235	75.3114	50.7779	63.667	96.1517	87.2942	77.9235	82.7617
ARS7884.coverage	190.064	193.754	197.734	167.238	156.406	224.471	202.396	182.936	172.495	114.977	190.787	188.218	187.801	185.652	164.091	178.105	208.161	0.103471	183.738	0.0122912	179.775	167.589	176.816	180.9	194.4	191.407	173.348	95.9128	0.200219	182.183	153.823	163.98	172.642	211.647	181.9	171.364	167.488	186.242	208.824	198.917	142.914	188.022	184.605	124.649	170.13	205.763	203.163	185.408	199.137
ARS8437.coverage	190.599	192.992	197.199	164.081	162.59	243.037	198.274	183.847	176.715	107.033	200.873	201.946	187.891	188.172	171.102	182.535	208.393	0.0997946	184.941	0.0061456	168.468	174.628	175.764	178.301	199.589	205.133	178.843	87.6088	0.173377	181.077	153.316	171.808	168.237	228.246	170.526	180.767	174.005	190.819	218.266	207.698	149.238	188.158	183.461	136.954	171.087	225.434	205.782	189.938	201.135
ARS8600.coverage	289.272	271.493	292.061	231.997	216.416	332.989	281.658	251.586	232.202	130.359	265.966	252.743	273.079	266.673	244.199	253.433	309.671	0.13688	270.82	198.058	257.453	259.408	262.77	269.977	301.557	307.594	273.287	125.002	0.261846	247.475	246.163	249.402	245.312	278.046	267.661	258.096	234.447	273.231	307.414	310.709	228.648	262.805	257.24	196.871	230.376	325.943	280.669	272.966	285.047
ARS9427.coverage	46.1929	42.8029	49.4301	37.7588	40.5612	57.4705	46.9657	46.0882	36.5555	24.1731	43.2376	46.8135	46.0843	47.9249	40.3343	42.4846	51.5223	42.0347	44.6977	33.8096	37.9284	43.6537	45.6258	44.8307	51.0423	47.6614	45.6706	43.2632	46.7198	39.56	41.5463	41.3745	42.513	48.4038	40.4821	47.2709	42.0792	45.5815	52.4118	47.4268	34.2816	46.0439	44.5932	32.5644	41.4047	53.8401	49.376	40.4722	49.0726
BTB05_552.coverage	220.045	221.877	221.556	223.05	184.906	224.699	219.636	212.884	228.452	117.131	214.162	185.391	218.602	218.555	217.429	192.941	220.742	221.189	218.791	120.132	219.957	222.657	220.567	219.394	214.259	221.599	189.311	219.459	216.522	213.15	222.294	182.664	217.352	132.429	223.351	218.928	228.268	216.951	168.811	200.358	217.237	213.604	220.295	138.371	226.613	217.418	214.18	219.274	221.711
BTB05_559.coverage	214.636	223.114	225.128	217.991	221.25	221.387	217.498	220.338	215.039	94.6933	222.732	178.901	219.271	216.434	218.652	192.055	221.389	222.5	214.943	119.749	223.511	223.922	225.064	220.176	215.289	223.938	227.055	222.351	224.527	221.419	220.548	186.454	218.305	131.525	211.996	226.027	225.879	219.939	22.2302	136.649	106.45	226.304	228.69	134.199	217.237	217.928	226.394	222.729	226.739
CCDC5079.coverage	0.178201	219.607	223.341	217.058	213.416	213.064	214.795	217.062	223.389	216.678	215.533	214.915	215.781	214.35	226.828	210.724	216.646	0.099254	222.946	0	213.233	212.104	207.15	211.249	216.32	222.371	213.948	219.776	218.561	209.659	0.393258	178.484	211.943	161.68	218.199	165.19	226.288	214.392	198.315	0	54.1841	216.706	212.99	122.633	221.9	222.648	203.917	216.622	216.978
CCDC5180.coverage	0.18714	217.977	220.627	215.339	212.053	219.826	210.417	214.671	216.97	220.088	215.65	213.51	213.325	218.771	213.735	214.96	216.912	0.133744	218.794	0	211.264	211.961	211.488	213.586	222.734	211.358	213.086	217.591	216.983	212.692	0.470506	182.456	209.428	164.849	209.034	170.364	212.104	210.653	211.171	0	61.9896	224.286	217.075	129.893	209.779	222.727	206.652	216.218	208.056
CDC1551.coverage	212.518	214.269	227.962	219.769	220.221	217.196	222.331	215.571	219.653	223.13	221.831	212.307	214.023	215.282	220.23	218.003	217.323	212.948	222.305	214.362	206.857	220.974	209.69	216.361	219.513	209.876	199.489	217.59	223.704	212.117	212.378	165.31	218.401	189.241	0.834661	301.948	214.885	220.266	206.685	171.389	90.3305	211.156	214.005	69.8308	217.423	220.516	218.382	216.23	213.96
CTRI_2.coverage	215.008	215.446	215.556	0.110813	218.424	214.781	214.776	213.193	208.011	215.304	222.443	222.046	214.491	215.648	215.61	217.441	210.515	0.102065	206.342	217.738	216.729	228.246	222.037	215.449	220.011	209.443	212.714	214.552	217.097	220.211	213.792	178.085	212.986	161.003	228.757	213.795	221.783	185.756	208.527	186.489	137.789	213.106	185.233	119.082	206.139	217.968	208.872	211.593	219.928
F11.coverage	209.264	218.483	222.596	217.822	212.847	216.226	213.913	216.17	219.987	217.81	212.169	209.693	217.831	217.534	213.848	214.003	212.749	0.105957	210.569	193.122	204.821	220.961	215.319	213.212	213.618	218.969	219.475	219.446	214.717	218.584	214.392	174.265	211.575	182.713	212.398	221.175	215.732	217.837	215.824	191.047	166.739	205.611	214.204	127.381	212.571	212.555	217.846	216.031	223.009
HCC1095_10.coverage	202.949	196.66	205.556	172.211	157.443	225.841	197.974	180.488	165.257	105.238	193.39	189.941	192.265	198.344	176.73	185.43	0.292385	175.643	194.153	142.723	175.886	183.265	187.755	191.405	202.251	209.124	185.123	188.571	191.868	0.236056	180.456	36.1063	180.471	211.117	189.984	259.805	187.994	193.127	226.675	219.991	220.189	187.286	185.187	175.521	184.027	221.519	203.391	191.875	202.738
HCC1276.coverage	180.612	169.724	184.675	147.222	135.104	230.104	174.46	158.351	138.649	81.7026	177.231	167.281	176.127	180.056	145.053	157.562	192.285	0.0968753	165.183	0.00756382	152.525	156.534	169.227	162.51	186.933	190.002	168.998	81.0573	0.136949	155.093	139.772	149.773	154.237	173.398	163.564	161.099	148.967	171.242	18.9565	195.638	127.437	160.037	159.479	102.328	159.531	204.307	170.883	166.744	183.141
HCC1470.coverage	104.158	105.155	97.5273	83.1062	86.9925	141.063	113.148	105.482	104.038	53.4565	106.186	105.46	105.882	102.37	78.1826	99.0463	126.797	0.0569791	105.085	0.0316735	89.119	103.997	95.3313	98.2096	115.258	114.752	100.556	49.9015	0.120241	97.6963	98	96.4237	91.8708	120.157	92.0936	95.6758	94.9976	104.281	113.642	116.7	83.0763	100.726	99.466	76.0965	87.5291	121.81	107.205	104.018	109.782
HCC759.coverage	0.670415	71.1887	77.8493	65.6308	62.6952	99.1297	78.7215	73.6635	62.2022	33.5155	74.2873	70.8948	79.487	74.3986	64.2636	70.9018	89.5278	0.0244351	77.2118	0.0477466	73.3175	58.4757	68.2546	73.2702	80.4471	83.0932	75.3774	71.6808	79.2457	67.7008	0.421348	84.3652	67.9308	59.3023	68.2072	70.4566	65.1123	78.0623	92.8619	0.881769	51.6421	66.905	74.4224	98.2948	63.5717	88.4328	78.497	70.8634	81.9537
HCC916_10.coverage	164.482	160.259	166.677	136.493	123.877	180.125	158.864	147.149	142.448	81.8812	171.835	141.564	151.043	162.81	134.52	142.164	168.525	0.0903882	151.98	0.00567286	136.695	157.094	157.531	152.332	171.05	167.227	153.092	75.6164	0.228704	147.863	127.381	140.555	148.445	156.114	140.392	132.747	143.553	155.221	13.4322	172.102	114.469	153.243	148.376	96.6883	143.794	177.405	160.668	157.582	164.253
HN878.coverage	0.105248	217.234	223.369	222.912	198.16	223.077	214.918	226.538	225.276	74.9425	224.552	189.284	220.854	225.329	219.979	0.186185	220.83	0.115688	217.997	0	220.359	225.288	204.549	222.468	220.401	210.919	223.553	216.553	215.647	228.085	1.60534	190.626	224.725	170.56	225.297	81.3744	222.599	226.508	120.488	0	73.3413	226.274	221.949	153.404	216.813	216.511	226.405	226.602	222.084
HPV105_09.coverage	666.648	665.407	668.295	524.08	531.137	761.129	644.233	633.924	540.711	286.337	604.552	663.402	640.985	635.646	549.071	607.72	719.152	0.474646	627.234	471.301	581.537	601.825	597.052	619.137	1.0184	678.897	602.189	321.17	0.491646	551.259	531.202	597.749	576.507	627.527	575.056	558.714	564.596	636.385	865.875	779.454	547.336	627.389	617.952	467.787	556.785	707.91	718.307	617.05	653.24
HPV113_08.coverage	193.601	191.788	199.813	130.478	136.132	239.162	188.356	167.398	147.242	59.1064	172.867	207.324	177.514	192.717	170.548	156.865	204.78	141.495	164.796	116.754	167.299	191.437	198.39	175.491	207.174	218.879	183.648	154.883	189.375	146.579	157.73	177.142	162.624	171.428	145.149	173.108	150.582	180.596	257.327	214.548	175.106	170.54	7.45524	130.273	156.193	230.955	204.344	162.545	28.9094
HPV115_08.coverage	228.677	211.189	225.43	130.831	138.338	304.732	198.947	186.806	160.261	48.5427	205.024	203.601	190.702	231.115	172.133	159.773	228.363	0.130609	175.038	0	178.774	186.812	197.531	193.829	225.91	238.952	216.616	81.3234	0.336346	152.155	159.758	189.78	169.906	205.171	153.275	199.443	143.161	200.878	28.9258	266.969	147.985	187.069	173.56	117.707	170.46	267.561	236.133	188.677	216.582
HPV157_06.coverage	112.749	101.429	111.573	82.5153	75.2764	147.439	106.882	93.6804	89.2329	47.5955	108.401	98.7823	101.574	111.968	83.056	94.4095	122.383	0.0443291	101.967	72.8692	89.997	86.1586	103.365	100.694	116.087	121.66	105.868	47.4463	0.115859	91.9797	88.4677	99.8688	88.3907	133.023	96.6753	115.403	86.7884	105.203	122.01	121.693	79.9842	97.1217	94.5403	76.8587	91.4439	131.29	109.647	94.8939	106.641
HPV50_09.coverage	319.034	312.443	328.114	247.28	256.764	399.702	303.396	291.299	260.678	122.183	312.457	327.723	303.975	304.828	250.554	285.782	345.195	0.209428	305.353	218.907	273.609	272.812	295.813	294.664	0.549218	353.245	296.914	147.487	0.431389	267.202	258.699	276.431	264.363	321.042	271.745	282.96	272.194	298.238	471.678	397.557	270.576	298.178	290.705	209.808	279.803	361.987	335.784	305.82	316.131
HPV51_09.coverage	676.167	690.888	683.04	605.913	610.028	756.912	675.794	658.171	615.68	401.405	692.223	675.909	664.625	637.558	571.513	668.39	699.497	0.441561	691.378	515.269	617.246	663.466	637.871	638.908	699.569	661.907	607.04	660.066	658.437	650.509	599.895	523.58	0.619945	527.336	643.869	680.79	651.709	657.061	204.729	803.05	554.718	666.555	669.047	278.098	627.689	735.225	698.082	683.696	702.226
HPV65_08.coverage	1346.36	1300.72	1327.51	940.35	998.568	1798.75	1263.53	1175.84	971.454	459.401	1261.68	1320.39	1244.84	1295.23	1053.25	1111.82	1478.39	0.91372	1182.59	0.32225	1095.9	1213.03	1198.5	1236.82	1399.31	1532.09	1280.09	1126.7	1287.04	1042.18	1062.25	1235.65	1050.3	205.237	1085.54	979.082	1028.62	1301.31	1374.21	1666.36	1234.67	1207.42	1.09471	914.726	972.837	1560.28	1420.99	1147.58	1311.34
HPV70_09.coverage	1665.35	1615.14	1646.15	1213.94	1290.88	2074.51	1503.59	1487.1	1237.53	656.134	1477.98	1602.54	1516.95	1460.85	1264.61	1385.41	1737.57	1.56514	1514.09	0.760006	1335.59	1418.04	1467.63	1489.89	1679.49	1779.52	1542.86	725.048	2.58696	1261.61	1311.61	1430.2	1305.45	1534.32	1345.51	1395.85	1299.98	1568.6	2262.08	1806.44	1306.42	1469.33	1412.5	993.458	1290.5	1868.87	1747.27	1471.36	1633.32
HVNG1.coverage	191.968	183.858	184.269	112.531	121.417	234.819	171.133	158.608	132.469	46.1002	172.286	180.878	166.386	189.753	147.205	144.472	198.763	0.0779544	161.96	117.268	148.152	142.152	186.905	172.914	0.390984	211.023	183.632	72.5301	0.108463	133.328	154.638	168.704	150.124	200.451	141.679	173.639	132.869	170.716	303.887	223.033	144.593	157.806	152.808	130.029	136.101	215.851	195.629	153.326	177.04
IHMT114_11.coverage	53.2463	50.7773	55.0928	45.1131	42.7187	59.767	53.1231	46.9401	44.2176	29.3758	49.9711	45.3917	51.5913	49.7341	41.757	49.9278	57.3273	0.0297329	52.3943	0.0787898	47.4012	42.9191	47.4969	49.8248	50.7295	55.0535	47.6909	22.3688	0.393591	46.1273	41.9256	43.3925	49.9195	45.1006	45.1096	51.9041	45.2553	50.9752	7.10742	56.6829	38.4291	50.4869	49.9119	30.2878	48.5527	64.5996	47.9644	49.7927	52.7696
IHMT134_09.coverage	204.084	206.439	205.386	135.405	137.575	267.999	191.136	178.58	158.506	59.2267	179.793	205.085	175.999	202.436	181.508	160.336	225.263	0.106498	180.786	0	175.71	174.324	205.506	185.834	223.225	223.693	204.326	84.4505	0.233361	149.757	163.013	183.62	160.95	225.841	158.9	182.082	160.437	182.012	294.248	236.821	164.082	172.133	164.508	134.148	153.993	240.34	215.695	167.12	200.035
IHMT149_09.coverage	216.231	202.203	204.952	124.206	135.602	256.365	184.242	169.863	149.213	58.6747	189.376	201.297	181.055	216.604	169.953	154.542	217.861	0.143691	168.538	0	160.916	180.188	178.755	181.162	217.63	224.682	204.178	76.2147	0.242673	142.561	143.482	180.168	159.447	194.365	144.044	181.892	143.993	181.894	30.9437	249.523	147.814	176.438	161.065	108.688	146.232	233.352	232.977	169.554	198.949
IHMT288_95.coverage	217.14	210.33	218.609	184.401	165.543	274.866	219.308	193.873	174.415	105.746	224.639	186.068	215.182	214.552	162.183	190.14	236.699	0.142069	208.846	0.0313583	194.776	188.398	191.564	199.687	223.329	233.828	200.477	96.6476	0.165434	195.005	168.409	190.871	190.43	252.77	193.367	202.979	185.517	209.718	235.99	218.01	186.75	204.668	192.834	157.604	178.459	251.393	196.019	203.851	223.438
IHMT295_08.coverage	0.500288	207.592	214.195	134.681	144.514	281.947	192.296	183.465	166.625	58.0575	195.465	211.739	190.654	228.724	180.859	164.631	246.75	0.0896313	184.963	0.0330917	179.789	178.686	218.224	196.664	231.824	246.214	211.632	171.066	207.335	157.861	0.248596	222.8	169.329	207.851	154.865	163.728	157.073	194.584	334.854	0.268153	100.084	177.063	167.061	185.584	169.985	253.773	245.807	187.199	211.235
IHMT308_08.coverage	248.537	242.208	227.257	160.651	159.449	296.502	228.474	212.209	185.903	78.3439	228.011	227.756	218.922	241.121	225.006	189.738	268.639	0.106174	199.26	0	218.056	208.676	229.844	220.723	247.369	262.397	236.905	103.163	0.122432	184.375	195.303	212.532	194.347	230.022	185.1	212.619	186.45	215.704	31.1893	279.282	159.902	205.59	202.434	131.498	180.627	281.592	265.554	215.272	232.999
IHMT359_03.coverage	753.79	821.372	808.556	696.235	689.745	934.039	790.126	834.851	750.131	396.501	734.408	789.464	811.039	706.428	673.24	757.408	723.951	0.515083	763.688	591.098	693.245	713.832	720.549	738.37	1.14259	790.659	719.245	406.006	0.661463	753.802	712.871	634.678	696.631	792.806	736.608	627.324	759.76	717.449	907.747	674.661	525.653	763.025	792.383	507.826	741.031	821.964	830.548	762.705	771.503
IHMT361_08.coverage	240.702	228.448	224.813	140.302	148.281	302.008	210.685	200.596	168.525	58.2065	208.589	229.42	201.923	240.05	208.813	174.285	253.917	0.0984971	202.026	0.0931295	185.89	183.029	209.531	210.397	240.889	267.965	234.848	91.2139	0.156396	167.849	170.402	209.463	186.69	218.202	175.508	212.259	159.695	204.021	33.289	286.753	159.366	184.174	182.086	130.287	169.757	270.133	262.335	192.237	221.528
IHMT69_11.coverage	0.816609	220.088	241.749	188.757	188.163	277.375	226.588	200.574	192.393	105.444	217.26	223.491	217.204	217.082	187.32	203.487	237.144	0.0669262	205.449	0.0482194	163.367	206.524	200.126	213.026	232.364	246.242	203.641	203.024	217.631	203.946	0.162921	213.198	190.151	143.743	195.147	169.737	187.725	209.714	252.831	0.474491	107.985	210.384	205.184	210.413	178.045	254.123	237.254	214.508	229.593
IHMT82_09.coverage	149.678	146.984	153.686	87.1227	91.4184	214.937	137.173	122.745	105.089	31.7158	136.78	139.308	131.862	155.656	122.01	111.445	170.927	0.0678992	118.367	0.06445	125.903	120.23	141.16	131.782	164.306	179.177	142.798	54.3099	0.0690222	106.659	100.969	134.616	115.859	160.079	107.157	138.11	103.463	133.705	217.864	184.706	111.115	116.669	113.877	80.6142	107.978	181.311	166.534	125.488	149.063
IHMT89_11.coverage	74.4815	73.7899	70.9241	62.8965	61.3052	85.5274	72.407	66.5246	56.0077	32.5342	68.6244	74.3802	68.2642	71.1672	61.4433	61.5593	75.5067	0.0904963	62.9988	0.210054	64.3236	61.1068	60.3067	65.2406	73.8289	72.18	65.3653	31.8543	0.0857299	61.7138	56.9087	61.4843	62.9202	68.9022	55.3984	62.2572	63.2931	72.008	9.26087	84.4806	57.6375	65.5606	64.9858	44.4968	62.083	80.6862	73.8956	65.9574	74.672
KZN1435.coverage	219.814	207.177	214.289	0.107362	212.063	219.407	212.227	216.297	210.299	217.781	223.332	213.848	219.304	219.347	213.252	220.046	214.213	0.0880095	214.566	216.126	225.095	214.479	208.23	215.436	219.082	212.623	219.455	218.512	214.169	221.352	220.392	179.637	211.435	204.08	218.219	224.753	211.556	209.881	175.077	212.626	179.335	211.75	211.884	126.824	214.212	216.996	220.51	214.926	217.309
KZN4207.coverage	214.172	215.327	216.664	0.0989264	209.017	217.398	219.503	216.984	206.403	215.051	225.751	213.265	213.49	218.512	218.377	215.377	216.115	0.108985	207.435	215.248	216.745	197.146	204.184	214.753	218.803	218.348	215.907	215.254	213.244	218.665	205.14	174.163	210.784	202.298	216.066	214.271	227.974	213.373	176.834	209.361	175.155	222.329	213.763	107.404	219.899	220.545	216.222	218.56	217.628
KZN605.coverage	210.366	220.003	210.445	0.0927914	208.633	217.978	213.989	214.819	214.859	216.868	216.217	218.621	210.531	219.485	222.897	215.581	215.88	0.0900638	219.42	216.968	210.718	208.916	209.893	214.047	217.218	211.206	214.526	215.761	214.968	219.713	223.251	178.191	214.209	207.069	214.044	207.508	217.301	214.228	170.752	210.114	192.427	217.918	214.043	131.987	212.339	217.36	206.716	216.94	218.418
KZN_R506.coverage	224.169	221.131	228.219	0.0954755	220.772	217.045	221.912	211.972	212.3	226.75	213.177	191.924	219.569	220.993	213.976	221.294	220.28	0.081198	221.312	171.063	222.685	208.036	241.273	220.886	224.464	222.157	220.766	213.478	219.937	216.765	223.615	170.107	218.307	204.864	216.273	211.513	219.681	220.872	168.072	211.269	174.436	221.235	219.09	106.813	222.418	215.106	215.247	219.053	219.318
KZN_V2475.coverage	214.339	221.016	217.752	0.104678	224.998	222.644	219.331	219.237	227.947	216.998	228.599	194.89	216.411	221.534	224.433	223.599	215.752	0.104552	217.756	173.891	221.603	229.566	222.463	222.438	225.677	211.008	219.375	219.792	220.785	220.761	221.749	176.956	215.852	208.268	221.41	230.151	217.064	222.329	179.481	219.488	182.564	222.979	217.41	107.571	236.346	218.958	212.378	215.517	214.488
R1207.coverage	0.0833333	218.489	214.831	223.391	202.814	222.773	222.022	220.758	215.531	139.788	231.124	184.236	220.258	226.376	217.496	213.735	220.451	0.110823	219.679	0	41.9335	230.495	220.813	222.808	182.29	222.191	217.535	216.603	217.807	221.9	225.933	178.632	224.987	205.736	226.315	71.6225	216.803	220.475	123.217	0	47.6082	216.402	220.188	111.691	217.515	217.539	217.043	228.653	223.745
RGTB327.coverage	217.58	211.251	217.094	216.462	214.157	221.18	220.733	216.02	220.435	218.334	215.52	225.532	219.969	222.566	215.057	221.556	218.337	51.1748	217.27	215.641	219.615	214.084	211.043	215.42	224.93	220.234	220.168	188.141	64.2829	220.962	208.021	217.635	216.639	210.779	225.865	219.766	220.479	216.538	212.742	209.078	172.762	215.569	218.137	208.221	209.362	218.806	217.077	216.214	211.195
RGTB423.coverage	213.892	216.595	219.794	218.653	212.596	218.798	216.027	211.058	209.005	219.177	213.571	223.422	215.318	218.927	222.087	212.563	213.633	212.481	213.909	214.333	216.77	212.275	209.696	212.003	216.191	212.685	217.718	214.989	212.449	209.828	225.532	217.325	221.277	214.248	213.586	215.221	210.818	214.824	208.008	207.282	176.079	209.486	217.262	220.276	210.652	213.611	217.84	216.98	213.866
S96_129.coverage	219.311	220.369	226.471	228.39	178.274	222.423	229.233	218.825	217.887	43.3168	219.103	188.427	224.753	219.077	224.433	166.231	219.57	207.319	223.871	109.122	222.834	227.819	229.439	224.112	219.309	230.395	225.033	222.38	223.61	225.592	221.834	185.095	217.824	135.734	225.829	220.983	222.528	221.301	161.688	195.663	208.95	229.579	220.211	136.993	219.229	227.13	219.05	226.905	219.417
UT205.coverage	230.419	224.307	230.149	224.737	225.369	221.663	217.905	221.393	224.878	229.487	233.714	208.646	226.725	225.293	226.863	225.533	223.771	0.110715	227.293	0	225.941	219.129	222.856	228.476	221.955	221.99	222.657	105.664	0.2361	231.982	228.906	166.352	221.218	139.671	215.504	227.793	222.219	222.203	77.5524	170.534	3.62827	226	223.73	56.2664	219.868	220.767	223.199	225.555	219.216
X122.coverage	0.0732411	219.835	219.787	216.206	204.71	217.955	223.223	216.992	229.705	200.601	212.417	187.196	221.581	212.354	226.274	0.286115	224.598	0.102173	222.881	0	224.972	212.964	217.043	220.824	221.255	216.908	221.416	225.982	220.131	220.947	1.31742	192.097	211.561	176.654	213.886	83.0594	218.647	217.308	114.668	0	80.7354	215.461	221.753	143.242	215.166	219.556	217.179	218.892	217.189
[truncated: 40 more columns]

## Sheet: Folha1 (2)
ID	1	2	3	4	5	6	7	8	9	10	11	12	13	14	15	16	17	18	19	20	21	22	23	24	25	26	27	28	29	30	31	32	33	34	35	36	37	38	39	40	41	42	43	44	45	46	47	48	49
RD	105	108	110	115	116	117	120	121	122	127	129	130	132	134	141	142	145	149	150	152	163	164	165	166	167	168	171	172	174	178	181	182	183	188	193	196	202	203	206	207	210	213	219	223	231	236	239	246	247
X181_97.coverage	0	0	0	0	0	0	0	0	0	0	0	0	0	0	0	0	0	1	0	1	0	0	0	0	0	0	0	0	1	0	0	0	0	0	0	0	0	0	0	0	0	0	0	0	0	0	0	0	0
X291_98.coverage	0	0	0	0	0	0	0	0	0	0	0	0	0	0	0	0	0	1	0	1	0	0	0	0	0	0	0	0	1	0	0	0	0	0	0	0	0	0	0	0	0	0	0	0	0	0	0	0	0
X359_98.coverage	0	0	0	0	0	0	0	0	0	0	0	0	0	0	0	0	0	1	0	1	0	0	0	0	0	0	0	0	1	0	0	0	0	0	0	0	0	0	0	0	0	0	0	0	0	0	0	0	0
X674_96.coverage	0	0	0	0	0	0	0	0	0	0	0	0	0	0	0	0	0	0	0	0	0	0	0	0	0	0	0	0	0	0	0	0	0	0	1	0	0	0	0	0	0	0	0	0	0	0	0	0	0
ARS10348.coverage	0	0	0	0	0	0	0	0	0	0	0	0	0	0	0	0	0	1	0	1	0	0	0	0	0	0	0	0	1	0	0	0	0	0	0	0	0	0	0	0	0	0	0	0	0	0	0	0	0
ARS11131.coverage	0	0	0	0	0	0	0	0	0	0	0	0	0	0	0	0	0	1	0	1	0	0	0	0	0	0	0	0	1	0	0	0	0	0	0	0	0	0	0	0	0	0	0	0	0	0	0	0	0
ARS11285.coverage	0	0	0	0	0	0	0	0	0	0	0	0	0	0	0	0	0	0	0	0	0	0	0	0	0	0	0	0	0	0	0	0	0	0	1	0	0	0	0	0	0	0	0	0	0	0	0	0	0
ARS11463.coverage	0	0	0	1	0	0	0	0	0	0	0	0	0	0	0	0	0	1	0	0	0	0	0	0	0	0	0	0	0	0	0	0	0	0	0	0	0	0	0	0	0	0	0	0	0	0	0	0	0
ARS11661.coverage	0	0	0	0	0	0	0	0	0	0	0	0	0	0	0	0	0	1	0	1	0	0	0	0	0	0	0	0	1	0	0	0	0	0	0	0	0	0	0	0	0	0	0	0	0	0	0	0	0
ARS12740.coverage	0	0	0	0	0	0	0	0	0	0	0	0	0	0	0	0	0	1	0	1	0	0	0	0	0	0	0	0	1	0	0	0	0	0	0	0	0	0	0	0	0	0	0	0	0	0	0	0	0
ARS1717.coverage	0	0	0	0	0	0	0	0	0	0	0	0	0	0	0	0	0	0	0	0	0	0	0	0	0	0	0	0	0	0	0	0	0	0	0	0	0	0	0	0	0	0	1	0	0	0	0	0	0
ARS1900.coverage	0	0	0	0	0	0	0	0	0	0	0	0	0	0	0	0	0	1	0	1	0	0	0	0	0	0	0	0	1	0	0	0	0	0	0	0	0	0	0	0	0	0	0	0	0	0	0	0	0
ARS1930.coverage	0	0	0	0	0	0	0	0	0	0	0	0	0	0	0	0	0	1	0	1	0	0	0	0	0	0	0	0	1	0	0	0	0	0	0	0	0	0	0	0	0	0	0	0	0	0	0	0	0
ARS2061.coverage	0	0	0	0	0	0	0	0	0	0	0	0	0	0	0	0	0	1	0	1	0	0	0	0	0	0	0	0	1	0	0	0	0	0	0	0	0	0	0	0	0	0	0	0	0	0	0	0	0
ARS2202_2.coverage	0	0	0	0	0	0	0	0	0	0	0	0	0	0	0	0	0	1	0	1	0	0	0	0	0	0	0	0	1	0	0	0	0	0	0	0	0	0	0	0	0	0	0	0	0	0	0	0	0
ARS2202.coverage	0	0	0	0	0	0	0	0	0	0	0	0	0	0	0	0	0	1	0	1	0	0	0	0	0	0	0	0	1	0	0	0	0	0	0	0	0	0	0	0	0	0	0	0	0	0	0	0	0
ARS2573.coverage	0	0	0	0	0	0	0	0	0	0	0	0	0	0	0	0	0	1	0	0	0	0	0	0	0	0	0	0	1	0	0	0	0	0	0	0	0	0	0	0	0	0	0	0	0	0	0	0	0
ARS3649.coverage	0	0	0	0	0	0	0	0	0	0	0	0	0	0	0	0	0	1	0	1	0	0	0	0	0	0	0	0	1	0	0	0	0	0	0	0	0	0	0	0	0	0	0	0	0	0	0	0	0
ARS3806.coverage	0	0	0	0	0	0	0	0	0	0	0	0	0	0	0	0	0	1	0	1	0	0	0	0	0	0	0	0	1	0	0	0	0	0	0	0	0	0	0	0	0	0	0	0	0	0	0	0	0
ARS4857.coverage	0	0	0	0	0	0	0	0	0	0	0	0	0	0	0	0	0	1	0	1	0	0	0	0	0	0	0	0	1	0	0	0	0	0	0	0	0	0	0	0	0	0	0	0	0	0	0	0	0
ARS5858.coverage	0	0	0	0	0	0	0	0	0	0	0	0	0	0	0	0	0	1	0	0	0	0	0	0	1	0	0	0	1	0	0	0	0	0	0	0	0	0	0	0	0	0	0	0	0	0	0	0	0
ARS6483.coverage	0	0	0	0	0	0	0	0	0	0	0	0	0	0	0	0	0	1	0	1	0	0	0	0	0	0	0	0	1	0	0	0	0	0	0	0	0	0	0	0	0	0	0	0	0	0	0	0	0
ARS6539.coverage	0	0	0	0	0	0	0	0	0	0	0	0	0	0	0	0	0	1	0	1	0	0	0	0	0	0	0	0	1	0	0	0	0	0	0	0	0	0	0	0	0	0	0	0	0	0	0	0	0
ARS6559.coverage	0	0	0	0	0	0	0	0	0	0	0	0	0	0	0	0	0	1	0	1	0	0	0	0	0	0	0	0	1	0	0	0	0	0	0	0	0	0	0	0	0	0	0	0	0	0	0	0	0
ARS7496.coverage	1	0	0	0	0	0	0	0	0	0	0	0	0	0	0	0	0	1	0	1	0	0	0	0	0	0	0	0	0	0	1	0	0	0	0	0	0	0	0	1	0	0	0	0	0	0	0	0	0
ARS7541.coverage	0	0	0	0	0	0	0	0	0	0	0	0	0	0	0	0	0	1	0	0	0	0	0	0	0	0	0	0	0	0	0	0	0	0	0	0	0	0	0	0	0	0	0	0	0	0	0	0	0
ARS7760.coverage	0	0	0	1	0	0	0	0	0	0	0	0	0	0	0	0	0	1	0	0	0	0	0	0	0	0	0	0	0	0	0	0	0	0	0	0	0	0	0	0	0	0	0	0	0	0	0	0	0
ARS7860.coverage	0	0	0	0	0	0	0	0	0	0	0	0	0	0	0	0	0	1	0	1	0	0	0	0	0	0	0	0	1	0	0	0	0	0	0	0	0	0	0	0	0	0	0	0	0	0	0	0	0
ARS7884.coverage	0	0	0	0	0	0	0	0	0	0	0	0	0	0	0	0	0	1	0	1	0	0	0	0	0	0	0	0	1	0	0	0	0	0	0	0	0	0	0	0	0	0	0	0	0	0	0	0	0
ARS8437.coverage	0	0	0	0	0	0	0	0	0	0	0	0	0	0	0	0	0	1	0	1	0	0	0	0	0	0	0	0	1	0	0	0	0	0	0	0	0	0	0	0	0	0	0	0	0	0	0	0	0
ARS8600.coverage	0	0	0	0	0	0	0	0	0	0	0	0	0	0	0	0	0	1	0	0	0	0	0	0	0	0	0	0	1	0	0	0	0	0	0	0	0	0	0	0	0	0	0	0	0	0	0	0	0
ARS9427.coverage	0	0	0	0	0	0	0	0	0	0	0	0	0	0	0	0	0	0	0	0	0	0	0	0	0	0	0	0	0	0	0	0	0	0	0	0	0	0	0	0	0	0	0	0	0	0	0	0	0
BTB05_552.coverage	0	0	0	0	0	0	0	0	0	0	0	0	0	0	0	0	0	0	0	0	0	0	0	0	0	0	0	0	0	0	0	0	0	0	0	0	0	0	0	0	0	0	0	0	0	0	0	0	0
BTB05_559.coverage	0	0	0	0	0	0	0	0	0	0	0	0	0	0	0	0	0	0	0	0	0	0	0	0	0	0	0	0	0	0	0	0	0	0	0	0	0	0	0	0	0	0	0	0	0	0	0	0	0
CCDC5079.coverage	1	0	0	0	0	0	0	0	0	0	0	0	0	0	0	0	0	1	0	1	0	0	0	0	0	0	0	0	0	0	1	0	0	0	0	0	0	0	0	1	0	0	0	0	0	0	0	0	0
CCDC5180.coverage	1	0	0	0	0	0	0	0	0	0	0	0	0	0	0	0	0	1	0	1	0	0	0	0	0	0	0	0	0	0	1	0	0	0	0	0	0	0	0	1	0	0	0	0	0	0	0	0	0
CDC1551.coverage	0	0	0	0	0	0	0	0	0	0	0	0	0	0	0	0	0	0	0	0	0	0	0	0	0	0	0	0	0	0	0	0	0	0	1	0	0	0	0	0	0	0	0	0	0	0	0	0	0
CTRI_2.coverage	0	0	0	1	0	0	0	0	0	0	0	0	0	0	0	0	0	1	0	0	0	0	0	0	0	0	0	0	0	0	0	0	0	0	0	0	0	0	0	0	0	0	0	0	0	0	0	0	0
F11.coverage	0	0	0	0	0	0	0	0	0	0	0	0	0	0	0	0	0	1	0	0	0	0	0	0	0	0	0	0	0	0	0	0	0	0	0	0	0	0	0	0	0	0	0	0	0	0	0	0	0
HCC1095_10.coverage	0	0	0	0	0	0	0	0	0	0	0	0	0	0	0	0	1	0	0	0	0	0	0	0	0	0	0	0	0	1	0	0	0	0	0	0	0	0	0	0	0	0	0	0	0	0	0	0	0
HCC1276.coverage	0	0	0	0	0	0	0	0	0	0	0	0	0	0	0	0	0	1	0	1	0	0	0	0	0	0	0	0	1	0	0	0	0	0	0	0	0	0	0	0	0	0	0	0	0	0	0	0	0
HCC1470.coverage	0	0	0	0	0	0	0	0	0	0	0	0	0	0	0	0	0	1	0	1	0	0	0	0	0	0	0	0	1	0	0	0	0	0	0	0	0	0	0	0	0	0	0	0	0	0	0	0	0
HCC759.coverage	1	0	0	0	0	0	0	0	0	0	0	0	0	0	0	0	0	1	0	1	0	0	0	0	0	0	0	0	0	0	1	0	0	0	0	0	0	0	0	1	0	0	0	0	0	0	0	0	0
HCC916_10.coverage	0	0	0	0	0	0	0	0	0	0	0	0	0	0	0	0	0	1	0	1	0	0	0	0	0	0	0	0	1	0	0	0	0	0	0	0	0	0	0	0	0	0	0	0	0	0	0	0	0
HN878.coverage	1	0	0	0	0	0	0	0	0	0	0	0	0	0	0	1	0	1	0	1	0	0	0	0	0	0	0	0	0	0	1	0	0	0	0	0	0	0	0	1	0	0	0	0	0	0	0	0	0
HPV105_09.coverage	0	0	0	0	0	0	0	0	0	0	0	0	0	0	0	0	0	1	0	0	0	0	0	0	1	0	0	0	1	0	0	0	0	0	0	0	0	0	0	0	0	0	0	0	0	0	0	0	0
HPV113_08.coverage	0	0	0	0	0	0	0	0	0	0	0	0	0	0	0	0	0	0	0	0	0	0	0	0	0	0	0	0	0	0	0	0	0	0	0	0	0	0	0	0	0	0	1	0	0	0	0	0	0
HPV115_08.coverage	0	0	0	0	0	0	0	0	0	0	0	0	0	0	0	0	0	1	0	1	0	0	0	0	0	0	0	0	1	0	0	0	0	0	0	0	0	0	0	0	0	0	0	0	0	0	0	0	0
HPV157_06.coverage	0	0	0	0	0	0	0	0	0	0	0	0	0	0	0	0	0	1	0	0	0	0	0	0	0	0	0	0	1	0	0	0	0	0	0	0	0	0	0	0	0	0	0	0	0	0	0	0	0
HPV50_09.coverage	0	0	0	0	0	0	0	0	0	0	0	0	0	0	0	0	0	1	0	0	0	0	0	0	1	0	0	0	1	0	0	0	0	0	0	0	0	0	0	0	0	0	0	0	0	0	0	0	0
HPV51_09.coverage	0	0	0	0	0	0	0	0	0	0	0	0	0	0	0	0	0	1	0	0	0	0	0	0	0	0	0	0	0	0	0	0	1	0	0	0	0	0	0	0	0	0	0	0	0	0	0	0	0
HPV65_08.coverage	0	0	0	0	0	0	0	0	0	0	0	0	0	0	0	0	0	1	0	1	0	0	0	0	0	0	0	0	0	0	0	0	0	0	0	0	0	0	0	0	0	0	1	0	0	0	0	0	0
HPV70_09.coverage	0	0	0	0	0	0	0	0	0	0	0	0	0	0	0	0	0	1	0	1	0	0	0	0	0	0	0	0	1	0	0	0	0	0	0	0	0	0	0	0	0	0	0	0	0	0	0	0	0
HVNG1.coverage	0	0	0	0	0	0	0	0	0	0	0	0	0	0	0	0	0	1	0	0	0	0	0	0	1	0	0	0	1	0	0	0	0	0	0	0	0	0	0	0	0	0	0	0	0	0	0	0	0
IHMT114_11.coverage	0	0	0	0	0	0	0	0	0	0	0	0	0	0	0	0	0	1	0	1	0	0	0	0	0	0	0	0	1	0	0	0	0	0	0	0	0	0	1	0	0	0	0	0	0	0	0	0	0
IHMT134_09.coverage	0	0	0	0	0	0	0	0	0	0	0	0	0	0	0	0	0	1	0	1	0	0	0	0	0	0	0	0	1	0	0	0	0	0	0	0	0	0	0	0	0	0	0	0	0	0	0	0	0
IHMT149_09.coverage	0	0	0	0	0	0	0	0	0	0	0	0	0	0	0	0	0	1	0	1	0	0	0	0	0	0	0	0	1	0	0	0	0	0	0	0	0	0	0	0	0	0	0	0	0	0	0	0	0
IHMT288_95.coverage	0	0	0	0	0	0	0	0	0	0	0	0	0	0	0	0	0	1	0	1	0	0	0	0	0	0	0	0	1	0	0	0	0	0	0	0	0	0	0	0	0	0	0	0	0	0	0	0	0
IHMT295_08.coverage	1	0	0	0	0	0	0	0	0	0	0	0	0	0	0	0	0	1	0	1	0	0	0	0	0	0	0	0	0	0	1	0	0	0	0	0	0	0	0	1	0	0	0	0	0	0	0	0	0
IHMT308_08.coverage	0	0	0	0	0	0	0	0	0	0	0	0	0	0	0	0	0	1	0	1	0	0	0	0	0	0	0	0	1	0	0	0	0	0	0	0	0	0	0	0	0	0	0	0	0	0	0	0	0
IHMT359_03.coverage	0	0	0	0	0	0	0	0	0	0	0	0	0	0	0	0	0	1	0	0	0	0	0	0	1	0	0	0	1	0	0	0	0	0	0	0	0	0	0	0	0	0	0	0	0	0	0	0	0
IHMT361_08.coverage	0	0	0	0	0	0	0	0	0	0	0	0	0	0	0	0	0	1	0	1	0	0	0	0	0	0	0	0	1	0	0	0	0	0	0	0	0	0	0	0	0	0	0	0	0	0	0	0	0
IHMT69_11.coverage	1	0	0	0	0	0	0	0	0	0	0	0	0	0	0	0	0	1	0	1	0	0	0	0	0	0	0	0	0	0	1	0	0	0	0	0	0	0	0	1	0	0	0	0	0	0	0	0	0
IHMT82_09.coverage	0	0	0	0	0	0	0	0	0	0	0	0	0	0	0	0	0	1	0	1	0	0	0	0	0	0	0	0	1	0	0	0	0	0	0	0	0	0	0	0	0	0	0	0	0	0	0	0	0
IHMT89_11.coverage	0	0	0	0	0	0	0	0	0	0	0	0	0	0	0	0	0	1	0	1	0	0	0	0	0	0	0	0	1	0	0	0	0	0	0	0	0	0	1	0	0	0	0	0	0	0	0	0	0
KZN1435.coverage	0	0	0	1	0	0	0	0	0	0	0	0	0	0	0	0	0	1	0	0	0	0	0	0	0	0	0	0	0	0	0	0	0	0	0	0	0	0	0	0	0	0	0	0	0	0	0	0	0
KZN4207.coverage	0	0	0	1	0	0	0	0	0	0	0	0	0	0	0	0	0	1	0	0	0	0	0	0	0	0	0	0	0	0	0	0	0	0	0	0	0	0	0	0	0	0	0	0	0	0	0	0	0
KZN605.coverage	0	0	0	1	0	0	0	0	0	0	0	0	0	0	0	0	0	1	0	0	0	0	0	0	0	0	0	0	0	0	0	0	0	0	0	0	0	0	0	0	0	0	0	0	0	0	0	0	0
KZN_R506.coverage	0	0	0	1	0	0	0	0	0	0	0	0	0	0	0	0	0	1	0	0	0	0	0	0	0	0	0	0	0	0	0	0	0	0	0	0	0	0	0	0	0	0	0	0	0	0	0	0	0
KZN_V2475.coverage	0	0	0	1	0	0	0	0	0	0	0	0	0	0	0	0	0	1	0	0	0	0	0	0	0	0	0	0	0	0	0	0	0	0	0	0	0	0	0	0	0	0	0	0	0	0	0	0	0
R1207.coverage	1	0	0	0	0	0	0	0	0	0	0	0	0	0	0	0	0	1	0	1	0	0	0	0	0	0	0	0	0	0	0	0	0	0	0	0	0	0	0	1	0	0	0	0	0	0	0	0	0
RGTB327.coverage	0	0	0	0	0	0	0	0	0	0	0	0	0	0	0	0	0	0	0	0	0	0	0	0	0	0	0	0	0	0	0	0	0	0	0	0	0	0	0	0	0	0	0	0	0	0	0	0	0
RGTB423.coverage	0	0	0	0	0	0	0	0	0	0	0	0	0	0	0	0	0	0	0	0	0	0	0	0	0	0	0	0	0	0	0	0	0	0	0	0	0	0	0	0	0	0	0	0	0	0	0	0	0
S96_129.coverage	0	0	0	0	0	0	0	0	0	0	0	0	0	0	0	0	0	0	0	0	0	0	0	0	0	0	0	0	0	0	0	0	0	0	0	0	0	0	0	0	0	0	0	0	0	0	0	0	0
UT205.coverage	0	0	0	0	0	0	0	0	0	0	0	0	0	0	0	0	0	1	0	1	0	0	0	0	0	0	0	0	1	0	0	0	0	0	0	0	0	0	0	0	1	0	0	0	0	0	0	0	0
X122.coverage	1	0	0	0	0	0	0	0	0	0	0	0	0	0	0	1	0	1	0	1	0	0	0	0	0	0	0	0	0	0	1	0	0	0	0	0	0	0	0	1	0	0	0	0	0	0	0	0	0
	9	0	0	8	0	0	0	0	0	0	0	0	0	0	0	2	1	64	0	45	0	0	0	0	5	0	0	0	43	1	8	0	1	0	3	0	0	0	2	9	1	0	3	0	0	0	0	0	0
[truncated: 40 more columns]

## Sheet: Folha3
Isolate	RD
	105	108	110	115	116	117	120	121	122	127	129	130	132	134	141	142	145	149	150	152	163	164	165	166	167	168	171	172	174	178	181	182	183	188	193	196	202	203	206	207	210	213	219	223	231	236	239	246	247
181_97	0	0	0	0	0	0	0	0	0	0	0	0	0	0	0	0	0	1	0	1	0	0	0	0	0	0	0	0	1	0	0	0	0	0	0	0	0	0	0	0	0	0	0	0	0	0	0	0	0
291_98	0	0	0	0	0	0	0	0	0	0	0	0	0	0	0	0	0	1	0	1	0	0	0	0	0	0	0	0	1	0	0	0	0	0	0	0	0	0	0	0	0	0	0	0	0	0	0	0	0
359_98	0	0	0	0	0	0	0	0	0	0	0	0	0	0	0	0	0	1	0	1	0	0	0	0	0	0	0	0	1	0	0	0	0	0	0	0	0	0	0	0	0	0	0	0	0	0	0	0	0
674_96	0	0	0	0	0	0	0	0	0	0	0	0	0	0	0	0	0	0	0	0	0	0	0	0	0	0	0	0	0	0	0	0	0	0	1	0	0	0	0	0	0	0	0	0	0	0	0	0	0
ARS10348	0	0	0	0	0	0	0	0	0	0	0	0	0	0	0	0	0	1	0	1	0	0	0	0	0	0	0	0	1	0	0	0	0	0	0	0	0	0	0	0	0	0	0	0	0	0	0	0	0
ARS11131	0	0	0	0	0	0	0	0	0	0	0	0	0	0	0	0	0	1	0	1	0	0	0	0	0	0	0	0	1	0	0	0	0	0	0	0	0	0	0	0	0	0	0	0	0	0	0	0	0
ARS11285	0	0	0	0	0	0	0	0	0	0	0	0	0	0	0	0	0	0	0	0	0	0	0	0	0	0	0	0	0	0	0	0	0	0	1	0	0	0	0	0	0	0	0	0	0	0	0	0	0
ARS11463	0	0	0	1	0	0	0	0	0	0	0	0	0	0	0	0	0	1	0	0	0	0	0	0	0	0	0	0	0	0	0	0	0	0	0	0	0	0	0	0	0	0	0	0	0	0	0	0	0
ARS11661	0	0	0	0	0	0	0	0	0	0	0	0	0	0	0	0	0	1	0	1	0	0	0	0	0	0	0	0	1	0	0	0	0	0	0	0	0	0	0	0	0	0	0	0	0	0	0	0	0
ARS12740	0	0	0	0	0	0	0	0	0	0	0	0	0	0	0	0	0	1	0	1	0	0	0	0	0	0	0	0	1	0	0	0	0	0	0	0	0	0	0	0	0	0	0	0	0	0	0	0	0
ARS1717	0	0	0	0	0	0	0	0	0	0	0	0	0	0	0	0	0	0	0	0	0	0	0	0	0	0	0	0	0	0	0	0	0	0	0	0	0	0	0	0	0	0	1	0	0	0	0	0	0
ARS1900	0	0	0	0	0	0	0	0	0	0	0	0	0	0	0	0	0	1	0	1	0	0	0	0	0	0	0	0	1	0	0	0	0	0	0	0	0	0	0	0	0	0	0	0	0	0	0	0	0
ARS1930	0	0	0	0	0	0	0	0	0	0	0	0	0	0	0	0	0	1	0	1	0	0	0	0	0	0	0	0	1	0	0	0	0	0	0	0	0	0	0	0	0	0	0	0	0	0	0	0	0
ARS2061	0	0	0	0	0	0	0	0	0	0	0	0	0	0	0	0	0	1	0	1	0	0	0	0	0	0	0	0	1	0	0	0	0	0	0	0	0	0	0	0	0	0	0	0	0	0	0	0	0
ARS2202_2	0	0	0	0	0	0	0	0	0	0	0	0	0	0	0	0	0	1	0	1	0	0	0	0	0	0	0	0	1	0	0	0	0	0	0	0	0	0	0	0	0	0	0	0	0	0	0	0	0
ARS2202	0	0	0	0	0	0	0	0	0	0	0	0	0	0	0	0	0	1	0	1	0	0	0	0	0	0	0	0	1	0	0	0	0	0	0	0	0	0	0	0	0	0	0	0	0	0	0	0	0
ARS2573	0	0	0	0	0	0	0	0	0	0	0	0	0	0	0	0	0	1	0	0	0	0	0	0	0	0	0	0	1	0	0	0	0	0	0	0	0	0	0	0	0	0	0	0	0	0	0	0	0
ARS3649	0	0	0	0	0	0	0	0	0	0	0	0	0	0	0	0	0	1	0	1	0	0	0	0	0	0	0	0	1	0	0	0	0	0	0	0	0	0	0	0	0	0	0	0	0	0	0	0	0
ARS3806	0	0	0	0	0	0	0	0	0	0	0	0	0	0	0	0	0	1	0	1	0	0	0	0	0	0	0	0	1	0	0	0	0	0	0	0	0	0	0	0	0	0	0	0	0	0	0	0	0
ARS4857	0	0	0	0	0	0	0	0	0	0	0	0	0	0	0	0	0	1	0	1	0	0	0	0	0	0	0	0	1	0	0	0	0	0	0	0	0	0	0	0	0	0	0	0	0	0	0	0	0
ARS5858	0	0	0	0	0	0	0	0	0	0	0	0	0	0	0	0	0	1	0	0	0	0	0	0	1	0	0	0	1	0	0	0	0	0	0	0	0	0	0	0	0	0	0	0	0	0	0	0	0
ARS6483	0	0	0	0	0	0	0	0	0	0	0	0	0	0	0	0	0	1	0	1	0	0	0	0	0	0	0	0	1	0	0	0	0	0	0	0	0	0	0	0	0	0	0	0	0	0	0	0	0
ARS6539	0	0	0	0	0	0	0	0	0	0	0	0	0	0	0	0	0	1	0	1	0	0	0	0	0	0	0	0	1	0	0	0	0	0	0	0	0	0	0	0	0	0	0	0	0	0	0	0	0
ARS6559	0	0	0	0	0	0	0	0	0	0	0	0	0	0	0	0	0	1	0	1	0	0	0	0	0	0	0	0	1	0	0	0	0	0	0	0	0	0	0	0	0	0	0	0	0	0	0	0	0
ARS7496	1	0	0	0	0	0	0	0	0	0	0	0	0	0	0	0	0	1	0	1	0	0	0	0	0	0	0	0	0	0	1	0	0	0	0	0	0	0	0	1	0	0	0	0	0	0	0	0	0
ARS7541	0	0	0	0	0	0	0	0	0	0	0	0	0	0	0	0	0	1	0	0	0	0	0	0	0	0	0	0	0	0	0	0	0	0	0	0	0	0	0	0	0	0	0	0	0	0	0	0	0
ARS7760	0	0	0	1	0	0	0	0	0	0	0	0	0	0	0	0	0	1	0	0	0	0	0	0	0	0	0	0	0	0	0	0	0	0	0	0	0	0	0	0	0	0	0	0	0	0	0	0	0
ARS7860	0	0	0	0	0	0	0	0	0	0	0	0	0	0	0	0	0	1	0	1	0	0	0	0	0	0	0	0	1	0	0	0	0	0	0	0	0	0	0	0	0	0	0	0	0	0	0	0	0
ARS7884	0	0	0	0	0	0	0	0	0	0	0	0	0	0	0	0	0	1	0	1	0	0	0	0	0	0	0	0	1	0	0	0	0	0	0	0	0	0	0	0	0	0	0	0	0	0	0	0	0
ARS8437	0	0	0	0	0	0	0	0	0	0	0	0	0	0	0	0	0	1	0	1	0	0	0	0	0	0	0	0	1	0	0	0	0	0	0	0	0	0	0	0	0	0	0	0	0	0	0	0	0
ARS8600	0	0	0	0	0	0	0	0	0	0	0	0	0	0	0	0	0	1	0	0	0	0	0	0	0	0	0	0	1	0	0	0	0	0	0	0	0	0	0	0	0	0	0	0	0	0	0	0	0
ARS9427	0	0	0	0	0	0	0	0	0	0	0	0	0	0	0	0	0	0	0	0	0	0	0	0	0	0	0	0	0	0	0	0	0	0	0	0	0	0	0	0	0	0	0	0	0	0	0	0	0
BTB05_552	0	0	0	0	0	0	0	0	0	0	0	0	0	0	0	0	0	0	0	0	0	0	0	0	0	0	0	0	0	0	0	0	0	0	0	0	0	0	0	0	0	0	0	0	0	0	0	0	0
BTB05_559	0	0	0	0	0	0	0	0	0	0	0	0	0	0	0	0	0	0	0	0	0	0	0	0	0	0	0	0	0	0	0	0	0	0	0	0	0	0	0	0	0	0	0	0	0	0	0	0	0
CCDC5079	1	0	0	0	0	0	0	0	0	0	0	0	0	0	0	0	0	1	0	1	0	0	0	0	0	0	0	0	0	0	1	0	0	0	0	0	0	0	0	1	0	0	0	0	0	0	0	0	0
CCDC5180	1	0	0	0	0	0	0	0	0	0	0	0	0	0	0	0	0	1	0	1	0	0	0	0	0	0	0	0	0	0	1	0	0	0	0	0	0	0	0	1	0	0	0	0	0	0	0	0	0
CDC1551	0	0	0	0	0	0	0	0	0	0	0	0	0	0	0	0	0	0	0	0	0	0	0	0	0	0	0	0	0	0	0	0	0	0	1	0	0	0	0	0	0	0	0	0	0	0	0	0	0
CTRI_2	0	0	0	1	0	0	0	0	0	0	0	0	0	0	0	0	0	1	0	0	0	0	0	0	0	0	0	0	0	0	0	0	0	0	0	0	0	0	0	0	0	0	0	0	0	0	0	0	0
F11	0	0	0	0	0	0	0	0	0	0	0	0	0	0	0	0	0	1	0	0	0	0	0	0	0	0	0	0	0	0	0	0	0	0	0	0	0	0	0	0	0	0	0	0	0	0	0	0	0
HCC1095_10	0	0	0	0	0	0	0	0	0	0	0	0	0	0	0	0	1	0	0	0	0	0	0	0	0	0	0	0	0	1	0	0	0	0	0	0	0	0	0	0	0	0	0	0	0	0	0	0	0
HCC1276	0	0	0	0	0	0	0	0	0	0	0	0	0	0	0	0	0	1	0	1	0	0	0	0	0	0	0	0	1	0	0	0	0	0	0	0	0	0	0	0	0	0	0	0	0	0	0	0	0
HCC1470	0	0	0	0	0	0	0	0	0	0	0	0	0	0	0	0	0	1	0	1	0	0	0	0	0	0	0	0	1	0	0	0	0	0	0	0	0	0	0	0	0	0	0	0	0	0	0	0	0
HCC759	1	0	0	0	0	0	0	0	0	0	0	0	0	0	0	0	0	1	0	1	0	0	0	0	0	0	0	0	0	0	1	0	0	0	0	0	0	0	0	1	0	0	0	0	0	0	0	0	0
HCC916_10	0	0	0	0	0	0	0	0	0	0	0	0	0	0	0	0	0	1	0	1	0	0	0	0	0	0	0	0	1	0	0	0	0	0	0	0	0	0	0	0	0	0	0	0	0	0	0	0	0
HN878	1	0	0	0	0	0	0	0	0	0	0	0	0	0	0	1	0	1	0	1	0	0	0	0	0	0	0	0	0	0	1	0	0	0	0	0	0	0	0	1	0	0	0	0	0	0	0	0	0
HPV105_09	0	0	0	0	0	0	0	0	0	0	0	0	0	0	0	0	0	1	0	0	0	0	0	0	1	0	0	0	1	0	0	0	0	0	0	0	0	0	0	0	0	0	0	0	0	0	0	0	0
HPV113_08	0	0	0	0	0	0	0	0	0	0	0	0	0	0	0	0	0	0	0	0	0	0	0	0	0	0	0	0	0	0	0	0	0	0	0	0	0	0	0	0	0	0	1	0	0	0	0	0	0
HPV115_08	0	0	0	0	0	0	0	0	0	0	0	0	0	0	0	0	0	1	0	1	0	0	0	0	0	0	0	0	1	0	0	0	0	0	0	0	0	0	0	0	0	0	0	0	0	0	0	0	0
HPV157_06	0	0	0	0	0	0	0	0	0	0	0	0	0	0	0	0	0	1	0	0	0	0	0	0	0	0	0	0	1	0	0	0	0	0	0	0	0	0	0	0	0	0	0	0	0	0	0	0	0
HPV50_09	0	0	0	0	0	0	0	0	0	0	0	0	0	0	0	0	0	1	0	0	0	0	0	0	1	0	0	0	1	0	0	0	0	0	0	0	0	0	0	0	0	0	0	0	0	0	0	0	0
HPV51_09	0	0	0	0	0	0	0	0	0	0	0	0	0	0	0	0	0	1	0	0	0	0	0	0	0	0	0	0	0	0	0	0	1	0	0	0	0	0	0	0	0	0	0	0	0	0	0	0	0
HPV65_08	0	0	0	0	0	0	0	0	0	0	0	0	0	0	0	0	0	1	0	1	0	0	0	0	0	0	0	0	0	0	0	0	0	0	0	0	0	0	0	0	0	0	1	0	0	0	0	0	0
HPV70_09	0	0	0	0	0	0	0	0	0	0	0	0	0	0	0	0	0	1	0	1	0	0	0	0	0	0	0	0	1	0	0	0	0	0	0	0	0	0	0	0	0	0	0	0	0	0	0	0	0
HVNG1	0	0	0	0	0	0	0	0	0	0	0	0	0	0	0	0	0	1	0	0	0	0	0	0	1	0	0	0	1	0	0	0	0	0	0	0	0	0	0	0	0	0	0	0	0	0	0	0	0
IHMT114_11	0	0	0	0	0	0	0	0	0	0	0	0	0	0	0	0	0	1	0	1	0	0	0	0	0	0	0	0	1	0	0	0	0	0	0	0	0	0	1	0	0	0	0	0	0	0	0	0	0
IHMT134_09	0	0	0	0	0	0	0	0	0	0	0	0	0	0	0	0	0	1	0	1	0	0	0	0	0	0	0	0	1	0	0	0	0	0	0	0	0	0	0	0	0	0	0	0	0	0	0	0	0
IHMT149_09	0	0	0	0	0	0	0	0	0	0	0	0	0	0	0	0	0	1	0	1	0	0	0	0	0	0	0	0	1	0	0	0	0	0	0	0	0	0	0	0	0	0	0	0	0	0	0	0	0
IHMT288_95	0	0	0	0	0	0	0	0	0	0	0	0	0	0	0	0	0	1	0	1	0	0	0	0	0	0	0	0	1	0	0	0	0	0	0	0	0	0	0	0	0	0	0	0	0	0	0	0	0
IHMT295_08	1	0	0	0	0	0	0	0	0	0	0	0	0	0	0	0	0	1	0	1	0	0	0	0	0	0	0	0	0	0	1	0	0	0	0	0	0	0	0	1	0	0	0	0	0	0	0	0	0
IHMT308_08	0	0	0	0	0	0	0	0	0	0	0	0	0	0	0	0	0	1	0	1	0	0	0	0	0	0	0	0	1	0	0	0	0	0	0	0	0	0	0	0	0	0	0	0	0	0	0	0	0
IHMT359_03	0	0	0	0	0	0	0	0	0	0	0	0	0	0	0	0	0	1	0	0	0	0	0	0	1	0	0	0	1	0	0	0	0	0	0	0	0	0	0	0	0	0	0	0	0	0	0	0	0
IHMT361_08	0	0	0	0	0	0	0	0	0	0	0	0	0	0	0	0	0	1	0	1	0	0	0	0	0	0	0	0	1	0	0	0	0	0	0	0	0	0	0	0	0	0	0	0	0	0	0	0	0
IHMT69_11	1	0	0	0	0	0	0	0	0	0	0	0	0	0	0	0	0	1	0	1	0	0	0	0	0	0	0	0	0	0	1	0	0	0	0	0	0	0	0	1	0	0	0	0	0	0	0	0	0
IHMT82_09	0	0	0	0	0	0	0	0	0	0	0	0	0	0	0	0	0	1	0	1	0	0	0	0	0	0	0	0	1	0	0	0	0	0	0	0	0	0	0	0	0	0	0	0	0	0	0	0	0
IHMT89_11	0	0	0	0	0	0	0	0	0	0	0	0	0	0	0	0	0	1	0	1	0	0	0	0	0	0	0	0	1	0	0	0	0	0	0	0	0	0	1	0	0	0	0	0	0	0	0	0	0
KZN1435	0	0	0	1	0	0	0	0	0	0	0	0	0	0	0	0	0	1	0	0	0	0	0	0	0	0	0	0	0	0	0	0	0	0	0	0	0	0	0	0	0	0	0	0	0	0	0	0	0
KZN4207	0	0	0	1	0	0	0	0	0	0	0	0	0	0	0	0	0	1	0	0	0	0	0	0	0	0	0	0	0	0	0	0	0	0	0	0	0	0	0	0	0	0	0	0	0	0	0	0	0
KZN605	0	0	0	1	0	0	0	0	0	0	0	0	0	0	0	0	0	1	0	0	0	0	0	0	0	0	0	0	0	0	0	0	0	0	0	0	0	0	0	0	0	0	0	0	0	0	0	0	0
KZN_R506	0	0	0	1	0	0	0	0	0	0	0	0	0	0	0	0	0	1	0	0	0	0	0	0	0	0	0	0	0	0	0	0	0	0	0	0	0	0	0	0	0	0	0	0	0	0	0	0	0
KZN_V2475	0	0	0	1	0	0	0	0	0	0	0	0	0	0	0	0	0	1	0	0	0	0	0	0	0	0	0	0	0	0	0	0	0	0	0	0	0	0	0	0	0	0	0	0	0	0	0	0	0
R1207	1	0	0	0	0	0	0	0	0	0	0	0	0	0	0	0	0	1	0	1	0	0	0	0	0	0	0	0	0	0	0	0	0	0	0	0	0	0	0	1	0	0	0	0	0	0	0	0	0
RGTB327	0	0	0	0	0	0	0	0	0	0	0	0	0	0	0	0	0	0	0	0	0	0	0	0	0	0	0	0	0	0	0	0	0	0	0	0	0	0	0	0	0	0	0	0	0	0	0	0	0
RGTB423	0	0	0	0	0	0	0	0	0	0	0	0	0	0	0	0	0	0	0	0	0	0	0	0	0	0	0	0	0	0	0	0	0	0	0	0	0	0	0	0	0	0	0	0	0	0	0	0	0
S96_129	0	0	0	0	0	0	0	0	0	0	0	0	0	0	0	0	0	0	0	0	0	0	0	0	0	0	0	0	0	0	0	0	0	0	0	0	0	0	0	0	0	0	0	0	0	0	0	0	0
UT205	0	0	0	0	0	0	0	0	0	0	0	0	0	0	0	0	0	1	0	1	0	0	0	0	0	0	0	0	1	0	0	0	0	0	0	0	0	0	0	0	1	0	0	0	0	0	0	0	0
X122	1	0	0	0	0	0	0	0	0	0	0	0	0	0	0	1	0	1	0	1	0	0	0	0	0	0	0	0	0	0	1	0	0	0	0	0	0	0	0	1	0	0	0	0	0	0	0	0	0
	9	0	0	8	0	0	0	0	0	0	0	0	0	0	0	2	1	64	0	45	0	0	0	0	5	0	0	0	43	1	8	0	1	0	3	0	0	0	2	9	1	0	3	0	0	0	0	0	0
[truncated: 40 more columns]

## Sheet: Folha2
9	0	0	8	0	0	0	0	0	0	0	0	0	0	0	2	1	64	0	45	0	0	0	0	5	0	0	0	43	1	8	0	1	0	3	0	0	0	2	9	1	0	3	0	0	0	0	0	0	1
9	105
0	108
0	110
8	115
0	116
0	117
0	120
0	121
0	122
0	127
0	129
0	130
0	132
0	134
0	141
2	142
1	145
64	149
0	150
45	152
0	163
0	164
0	165
0	166
5	167
0	168
0	171
0	172
43	174
1	178
8	181
0	182
1	183
0	188
3	193
0	196
0	202
0	203
2	206
9	207
1	210
0	213
3	219
0	223
0	231
0	236
0	239
0	246
0	247
1	252
0	702
0	711
3	724
0	726
1	750
1	761
0	109c
0	110a
0	110b
0	110c
0	131ab
1	131e
2	145a
0	147b
0	147c
0	172a
0	174a
0	175a
1	182a
0	196b
1	198a
0	236a
1	247b
0	252b
0	RD1
0	RD2
64	RD3
0	RD4
0	RD5
54	RD6
0	RD7
0	RD8
0	RD9
0	RD10
1	RD11
0	RD12
0	RD13
0	RD14
44	RDrio
[truncated: 39 more columns]

## Sheet: Folha3 (2)
Isolate	PGG	SCG	MIRU-VNTR Cluster	RD
				105	108	110	115	116	117	120	121	122	127	129	130	132	134	141	142	145	149	150	152	163	164	165	166	167	168	171	172	174	178	181	182	183	188	193	196	202	203	206	207	210	213	219	223	231	236
FF181_97	2	5	Lisboa3-A																		1		1									1
FF291_98	2	5	Lisboa3-A																		1		1									1
FF359_98	2	5	Lisboa3-B																		1		1									1
FF674_96	2	4	NC																																			1
ARS10348	2	5	Lisboa3-A																		1		1									1
ARS11131	2	5	Q1																		1		1									1
ARS11285	2	4	NC																																			1
ARS11463	2	5	NC				1														1
ARS11661	2	5	Q1																		1		1									1
ARS12740	2	5	Q1																		1		1									1
ARS1717	3	6a	NC																																											1
ARS1900	2	5	Lisboa3-B																		1		1									1
ARS1930	2	5	NC																		1		1									1
ARS2061	2	5	NC																		1		1									1
ARS2202	2	5	Lisboa3-B																		1		1									1
ARS2573	2	5	NC																		1											1
ARS3649	2	5	Lisboa3-B																		1		1									1
ARS3806	2	5	NC																		1		1									1
ARS4857	2	5	NC																		1		1									1
ARS5858	2	5	NC																		1							1				1
ARS6483	2	5	Lisboa3-B																		1		1									1
ARS6539	2	5	Lisboa3-B																		1		1									1
ARS6559	2	5	NC																		1		1									1
ARS7496	1	2	NC	1																	1		1											1									1
ARS7571	2	5	NC																		1
ARS1760	2	5	NC				1														1
ARS7860	2	5	NC																		1		1									1
ARS7884	2	5	Lisboa3-B																		1		1									1
ARS8437	2	5	Lisboa3-B																		1		1									1
ARS8600	2	5	NC																		1											1
ARS9427	1	3a	NC
BTB05_552	2	5	nd
BTB05_559	2	5	nd
CCDC5079	1	2	nd	1																	1		1											1									1
CCDC5180	1	2	nd	1																	1		1											1									1
CDC1551	2	4	nd																																			1
CTRI_2	2	5	nd				1														1
F11	2	5	nd																		1
HCC1095_10	2	3b	NC																	1													1
HCC1276	2	5	Q1																		1		1									1
HCC1470	2	5	Lisboa3-B																		1		1									1
HCC759	1	2	NC	1																	1		1											1									1
HCC916_10	2	5	Q1																		1		1									1
HN878	1	2	nd	1															1		1		1											1									1
HPV105_09	2	5	NC																		1							1				1
HPV113_08	3	6a	NC																																											1
HPV115_08	2	5	Q1																		1		1									1
HPV157_06	2	5	NC																		1											1
HPV50_09	2	5	NC																		1							1				1
HPV51_09	2	3c	NC																		1															1
HPV65_08	3	6a	NC																		1		1																							1
HPV70_09	2	5	NC																		1		1									1
HVNG1	2	5	NC																		1							1				1
IHMT194_11	2	5	Q1																		1		1									1										1
IHMT134_09	2	5	Lisboa3-A																		1		1									1
IHMT149_09	2	5	Q1																		1		1									1
IHMT288_95	2	5	Lisboa3-A																		1		1									1
IHMT295_08	1	2	NC	1																	1		1											1									1
IHMT308_08	2	5	Q1																		1		1									1
IHMT359_03	2	5	NC																		1							1				1
IHMT361_08	2	5	Q1																		1		1									1
IHMT69_11	1	2	NC	1																	1		1											1									1
IHMT82_09	2	5	Lisboa3-B																		1		1									1
IHMT80_11	2	5	Q1																		1		1									1										1
KZN1435	2	5	nd				1														1
KZN4207	2	5	nd				1														1
KZN605	2	5	nd				1														1
KZN_R506	2	5	nd				1														1
KZN_V2475	2	5	nd				1														1
R1207	1	2	nd	1																	1		1																				1
RGTB327	2	5	nd
RGTB423	1	1	nd
S96_129	2	5	nd
UT205	2	5	nd																		1		1									1												1
X122	1	2	nd	1															1		1		1											1									1
Total				9	0	0	8	0	0	0	0	0	0	0	0	0	0	0	2	1	63	0	44	0	0	0	0	5	0	0	0	42	1	8	0	1	0	3	0	0	0	2	9	1	0	3	0	0	0
[truncated: 43 more columns]

## Sheet: Folha3 (3)
	Isolate	PGG	SCG	MIRU-VNTR Cluster	RD
					105	108	110	115	116	117	120	121	122	127	129	130	132	134	141	142	145	149	150	152	163	164	165	166	167	168	171	172	174	178	181	182	183	188	193	196	202	203	206	207	210	213	219	223	231
1	RGTB423	1	1	nd
2	ARS7496	1	2	NC	1																	1		1											1									1
2	CCDC5079	1	2	nd	1																	1		1											1									1
2	CCDC5180	1	2	nd	1																	1		1											1									1
2	HCC759	1	2	NC	1																	1		1											1									1
2	IHMT295_08	1	2	NC	1																	1		1											1									1
2	IHMT69_11	1	2	NC	1																	1		1											1									1
2	HN878	1	2	nd	1															1		1		1											1									1
2	R1207	1	2	nd	1																	1		1																				1
2	X122	1	2	nd	1															1		1		1											1									1
3	ARS9427	1	3a	NC
3	HCC1095_10	2	3b	NC																	1													1
3	HPV51_09	2	3c	NC																		1															1
4	FF674_96	2	4	NC																																			1
4	ARS11285	2	4	NC																																			1
4	CDC1551	2	4	nd																																			1
5	FF181_97	2	5	Lisboa3-A																		1		1									1
5	FF291_98	2	5	Lisboa3-A																		1		1									1
5	ARS10348	2	5	Lisboa3-A																		1		1									1
5	IHMT134_09	2	5	Lisboa3-A																		1		1									1
5	IHMT288_95	2	5	Lisboa3-A																		1		1									1
5	FF359_98	2	5	Lisboa3-B																		1		1									1
5	ARS1900	2	5	Lisboa3-B																		1		1									1
5	ARS2202	2	5	Lisboa3-B																		1		1									1
5	ARS3649	2	5	Lisboa3-B																		1		1									1
5	ARS6483	2	5	Lisboa3-B																		1		1									1
5	ARS6539	2	5	Lisboa3-B																		1		1									1
5	ARS7884	2	5	Lisboa3-B																		1		1									1
5	ARS8437	2	5	Lisboa3-B																		1		1									1
5	HCC1470	2	5	Lisboa3-B																		1		1									1
5	IHMT82_09	2	5	Lisboa3-B																		1		1									1
6	ARS6559	2	5	NC																		1		1									1
7	ARS1930	2	5	NC																		1		1									1
8	ARS11131	2	5	Q1																		1		1									1
8	ARS11661	2	5	Q1																		1		1									1
8	ARS12740	2	5	Q1																		1		1									1
8	HCC1276	2	5	Q1																		1		1									1
8	HCC916_10	2	5	Q1																		1		1									1
8	HPV115_08	2	5	Q1																		1		1									1
8	IHMT194_11	2	5	Q1																		1		1									1										1
8	IHMT149_09	2	5	Q1																		1		1									1
8	IHMT308_08	2	5	Q1																		1		1									1
8	IHMT361_08	2	5	Q1																		1		1									1
8	IHMT80_11	2	5	Q1																		1		1									1										1
9	ARS4857	2	5	NC																		1		1									1
10	ARS2061	2	5	NC																		1		1									1
11	ARS3806	2	5	NC																		1		1									1
12	ARS7860	2	5	NC																		1		1									1
13	UT205	2	5	nd																		1		1									1												1
14	HPV70_09	2	5	NC																		1		1									1
15	ARS2573	2	5	NC																		1											1
15	ARS5858	2	5	NC																		1							1				1
15	ARS8600	2	5	NC																		1											1
15	HPV105_09	2	5	NC																		1							1				1
15	HPV50_09	2	5	NC																		1							1				1
15	HVNG1	2	5	NC																		1							1				1
15	IHMT359_03	2	5	NC																		1							1				1
16	HPV157_06	2	5	NC																		1											1
17	RGTB327	2	5	nd
18	KZN1435	2	5	nd				1														1
18	KZN4207	2	5	nd				1														1
18	KZN605	2	5	nd				1														1
18	KZN_R506	2	5	nd				1														1
18	KZN_V2475	2	5	nd				1														1
19	CTRI_2	2	5	nd				1														1
20	ARS11463	2	5	NC				1														1
20	ARS1760	2	5	NC				1														1
21	ARS7571	2	5	NC																		1
21	F11	2	5	nd																		1
22	BTB05_552	2	5	nd
22	BTB05_559	2	5	nd
22	S96_129	2	5	nd
23	ARS1717	3	6a	NC																																											1
23	HPV113_08	3	6a	NC																																											1
23	HPV65_08	3	6a	NC																		1		1																							1
	Total				9	0	0	8	0	0	0	0	0	0	0	0	0	0	0	2	1	63	0	44	0	0	0	0	5	0	0	0	42	1	8	0	1	0	3	0	0	0	2	9	1	0	3	0	0
[truncated: 44 more columns]

## Sheet: Folha5
Additional file 2 - Distribution of RD deletions found across the analyzed genomes of 75 M. tuberculosis isolates. RD absence is assigned with a black square and, Lisboa3 and Q1 clade isolates are highlighted in red and blue, respectively. Column and line totals account for the total number of RDs in column or line, respectively.
Isolate	PGG	SCG	MIRU-VNTR Cluster	RD
				105	108	110	115	116	117	120	121	122	127	129	130	132	134	141	142	145	149	150	152	163	164	165	166	167	168	171	172	174	178	181	182	183	188	193	196	202	203	206	207	210	213	219	223	231	236
RGTB423	1	1	nd
ARS7496	1	2	NC	1																	1		1											1									1
CCDC5079	1	2	nd	1																	1		1											1									1
CCDC5180	1	2	nd	1																	1		1											1									1
HCC759_09	1	2	NC	1																	1		1											1									1
IHMT295_08	1	2	NC	1																	1		1											1									1
IHMT69_11	1	2	NC	1																	1		1											1									1
HN878	1	2	nd	1															1		1		1											1									1
R1207	1	2	nd	1																	1		1																				1
X122	1	2	nd	1															1		1		1											1									1
ARS9427	1	3a	NC
HCC1095_10	2	3b	NC																	1													1
HPV51_09	2	3c	NC																		1															1
FF674_96	2	4	NC																																			1
ARS11285	2	4	NC																																			1
CDC1551	2	4	nd																																			1
FF181_97	2	5	Lisboa3-A																		1		1									1
FF291_98	2	5	Lisboa3-A																		1		1									1
ARS10348	2	5	Lisboa3-A																		1		1									1
IHMT134_09	2	5	Lisboa3-A																		1		1									1
IHMT288_95	2	5	Lisboa3-A																		1		1									1
FF359_98	2	5	Lisboa3-B																		1		1									1
ARS1900	2	5	Lisboa3-B																		1		1									1
ARS2202	2	5	Lisboa3-B																		1		1									1
ARS3649	2	5	Lisboa3-B																		1		1									1
ARS6483	2	5	Lisboa3-B																		1		1									1
ARS6539	2	5	Lisboa3-B																		1		1									1
ARS7884	2	5	Lisboa3-B																		1		1									1
ARS8437	2	5	Lisboa3-B																		1		1									1
HCC1470_11	2	5	Lisboa3-B																		1		1									1
IHMT82_09	2	5	Lisboa3-B																		1		1									1
ARS6559	2	5	NC																		1		1									1
ARS1930	2	5	NC																		1		1									1
ARS11131	2	5	Q1																		1		1									1
ARS11661	2	5	Q1																		1		1									1
ARS12740	2	5	Q1																		1		1									1
HCC1276_11	2	5	Q1																		1		1									1
HCC916_10	2	5	Q1																		1		1									1
HPV115_08	2	5	Q1																		1		1									1
IHMT194_11	2	5	Q1																		1		1									1										1
IHMT149_09	2	5	Q1																		1		1									1
IHMT308_08	2	5	Q1																		1		1									1
IHMT361_08	2	5	Q1																		1		1									1
IHMT80_11	2	5	Q1																		1		1									1										1
ARS4857	2	5	NC																		1		1									1
ARS2061	2	5	NC																		1		1									1
ARS3806	2	5	NC																		1		1									1
ARS7860	2	5	NC																		1		1									1
UT205	2	5	nd																		1		1									1												1
HPV70_09	2	5	NC																		1		1									1
ARS2573	2	5	NC																		1											1
ARS5858	2	5	NC																		1							1				1
ARS8600	2	5	NC																		1											1
HPV105_09	2	5	NC																		1							1				1
HPV50_09	2	5	NC																		1							1				1
HVNG1	2	5	NC																		1							1				1
IHMT359_03	2	5	NC																		1							1				1
HPV157_06	2	5	NC																		1											1
RGTB327	2	5	nd
KZN1435	2	5	nd				1														1
KZN4207	2	5	nd				1														1
KZN605	2	5	nd				1														1
KZN_R506	2	5	nd				1														1
KZN_V2475	2	5	nd				1														1
CTRI_2	2	5	nd				1														1
ARS11463	2	5	NC				1														1
ARS1760	2	5	NC				1														1
ARS7571	2	5	NC																		1
F11	2	5	nd																		1
BTB05_552	2	5	nd
BTB05_559	2	5	nd
S96_129	2	5	nd
ARS1717	3	6a	NC																																											1
HPV113_08	3	6a	NC																																											1
HPV65_08	3	6a	NC																		1		1																							1
Total				9	0	0	8	0	0	0	0	0	0	0	0	0	0	0	2	1	63	0	44	0	0	0	0	5	0	0	0	42	1	8	0	1	0	3	0	0	0	2	9	1	0	3	0	0	0
[truncated: 43 more columns]
