# Supplementary material for: Unraveling Mycobacterium tuberculosis genomic diversity and evolution in Lisbon, Portugal, a highly drug resistant setting
Source: BMC Genomics. 2014 Nov 18;15(1):991. doi: 10.1186/1471-2164-15-991 (PMC4289236; doi:10.1186/1471-2164-15-991)
Supplement: Supplementary file 6 — Additional file 6: List of selected clade-defining candidate SVs, its position, size and affected ORFs. Each clade-defining candidate SV was selected based on phylogenetic congruence and presence in all members of the specified clade. (XLSX 12 KB) [file 12864_2013_6861_MOESM6_ESM.xlsx]

## Sheet: Folha1
Additional file 6 - List of selected clade-defining candidate SVs, its position, size and affected ORFs. Each clade-defining candidate SV was selected based on phylogenetic congruence and presence in all members of the specified clade.
Clade	Positiona	SV Type	Size (bp)	Affected ORF	Functionb
KZN + CTRI_2	154139	Deletion	53	Repetitive Unit (MIRU)
Lisboa3	3179243	Deletion	3	Rv2867c	GCN5-related N-acetyltransferase
Lisboa3	560126	Insertion	2	umaA	Possible mycolic acid synthase
Lisboa3 subtree (node A)	49479	Deletion	5	Rv0045c	Possible hydrolase
Lisboa3 subtree (node A)	411119	Deletion	5	iniA	Isoniazid inductible gene protein
Lisboa3 subtree (node A)	922934	Deletion	1	Rv0831c	Conserved protein
Lisboa3 subtree (node A)	1374937	Deletion	1	Rv1232c	Conserved protein; has a magnesium transporter domain (MgtE)
Lisboa3 subtree (node A)	2470887	Deletion	12	Rv2206	Probable conserved transmembrane protein
Lisboa3 subtree (node A)	3302325	Deletion	5	fadD29	Fatty-acid-AMP ligase, synthetase, synthase. Involved in biosynthesis of phenolic glycolipids
Lisboa3 subtree (node A)	3560118	Deletion	61	Intergenic
Lisboa3(node B1)	1472921	Insertion	1	rrs	Ribosomal RNA 16S
Lisboa3(node B1)	1656647	Insertion	1	PE_PGRS29	PE-PGRS family protein
Lisboa3(node B1)	1918691	Insertion	2	tlyA	2'-O-methyltransferase
Lisboa3-A(node D1)	1769229	Insertion	1	treY	Maltooligosyltrehalose synthase TreY
Lisboa3-A(node D1)	2288993	Insertion	1	pncA	Pyrazinamidase/nicotinamidase
Q1	3006362	Deletion	1	Rv2689c	Conserved alanine and valine and glycine rich protein
Q1	3652035	Deletion	14	ctpC	Probable metal cation-transporting P-type ATPase C
Q1	2009775	Insertion	1	Rv1775	Conserved hypothetical protein
Q1	4408945	Insertion	8	Intergenic
Q1 subtree (node B)	3956369	Deletion	1	Rv3520c	Possible coenzyme F420-dependent oxidoreductase
Q1 subtree (node B)	4321347	Deletion	1	Intergenic
Q1 subtree(node B)	3230401	Insertion	7	glnD	Probable PII uridylyltransferase
SCG 2	99163	Deletion	9	Rv0090	Possible membrane protein
SCG 2	507029	Deletion	1	Intergenic
SCG 2	1413130	Deletion	1	Intergenic
SCG 2	3215623	Deletion	1	Intergenic
SCG 2	4212833	Deletion	3	Rv3766	Hypothetical protein
SCG 2	55541	Insertion	9	ponA1	penicillin-insensitive transglycosylase N-terminal domain; penicillin-sensitive transpeptidase C-terminal domain
SCG 2 + 3a	4231860	Deletion	89	Rv3785	Hypothetical protein
SCG 2 + 3a	4322040	Deletion	1	Rv3847	Hypothetical protein
SCG 2 + 3a	2342650	Insertion	11	Rv2084	Hypothetical protein
SCG 4	4359136	Deletion	18	Rv3879c	ESX-1 secretion-associated protein
SCG 4	4369673	Deletion	1	mycP2	Probable alanine and proline rich membrane-anchored mycosin (serine protease)
SCG 4	2081450	Insertion	1	Rv1835c	Conserved hypothetical protein; has two diffrent X-Pro dipeptidyl-peptidase domains
SCG2	3238120	Deletion	3	Rv2923c	Conserved protein; has a Osmotically inducible protein C (OsmC) domain
SCGs 2 + 3a	485811	Deletion	1	pks6	Probable membrane bound polyketide synthase
SCGs 3b + 3c + 4	3159999	Deletion	2	Rv2850c	Possible magnesium chelatase
SCGs 3b + 3c + 4	3929090	Deletion	9	PE_PGRS53	PE-PGRS family protein
SCGs 3b + 3c + 4	1612279	Insertion	6	Rv1434	Hypothetical protein
SCGs 3b +3c + 4	3462146	Insertion	5	Rv3093c	Hypothetical oxidoreductase
SCGs 3c + 4	1573381	Deletion	1	PE_PGRS25	PE-PGRS family protein
SCGs 3c + 4	1951627	Deletion	1	Rv1725c	Conserved hypothetical protein; has HxlR-like helix-turn-helix domain
aPosition relative to M. tuberculosis H37Rv and corrected from the VCF output from Pindel in order to correspond to the real insertion or deletion sites.
bFunction extracted from TubercuList (http://tuberculist.epfl.ch/) annotation and domain information from the Pfam database (26.0) (http://pfam.sanger.ac.uk/)
