# Supplementary material for: Unraveling Mycobacterium tuberculosis genomic diversity and evolution in Lisbon, Portugal, a highly drug resistant setting
Source: BMC Genomics. 2014 Nov 18;15(1):991. doi: 10.1186/1471-2164-15-991 (PMC4289236; doi:10.1186/1471-2164-15-991)
Supplement: Supplementary file 7 — Additional file 7: Types and number of large SVs (≥100 bp) found among the 75 analyzed isolates using the SVMerge pipeline and local assembly validation. (XLSX 9 KB) [file 12864_2013_6861_MOESM7_ESM.xlsx]

## Sheet: Folha2
Additional file 7 - Types and number of large SVs (≥100 bp) found among the 75 analyzed isolates using the SVMerge pipeline and local assembly validation.
SV Type	No. of variants	Size range (bp)
Deletion	552	100-26351
Deletion + Insertion	8	540-1714
Insertion (incompletely reconstructed)	42	138-1822
Insertion (completely reconstructed)	109	106-562
Inversion	32	258-10493
Complex Inversion	12	1308-8088
Invertion + Deletion	19	1224-9617
Inversion + Insertion	15	212-7114
