# Supplementary material for: Unraveling Mycobacterium tuberculosis genomic diversity and evolution in Lisbon, Portugal, a highly drug resistant setting
Source: BMC Genomics. 2014 Nov 18;15(1):991. doi: 10.1186/1471-2164-15-991 (PMC4289236; doi:10.1186/1471-2164-15-991)
Supplement: Supplementary file 9 — Additional file 9: Number of mutations categorized by structural and functional effect type found along specified branches of the Lisboa3 subtree. (XLSX 11 KB) [file 12864_2013_6861_MOESM9_ESM.xlsx]

## Sheet: Folha2
Additional file 9 - Number of mutations categorized by structural and functional effect type found along specified branches of the Lisboa3 subtree.
Lisboa 3		Tree Branch
		A-B	B-B1	B-C	C-D	D-D1	D-E	E-E1
Resistance acquisitiona		INH	RIF			RIF	RIF	EMB
		STP	EMB					PZA
			FQ					FQ
			KAN					KAN
			AMK
			CAP
Structural type
	SNPs	23	237	2	2	80	48	187
	INDELS		78			3		5
Mutational Effect
	Synonymous	10	95	2	2	31	20	73
	Missense	12	113			44	23	94
	Nonsense		3				1	2
	Frameshift		38			3
	Start Lost		1			1		1
	Stop Lost		1
	Codon Deletion		6					2
	Codon Insertion		3
	Codon Change + Codon Deletion		3					1
	Codon Change + Codon Insertion		3
	rRNA mutation
	Intergenic	1	49			4	4	19
aINH, isoniazid; HL, High-level resistance; STP, streptomycin; RIF, rifampicin; EMB, ethambutol; PZA, pyrazinamide; KAN, kanamycin; AMK; amikacin; CAP, capreomycin; FQ, fluoroquinolone.
