# Supplementary material for: Unraveling Mycobacterium tuberculosis genomic diversity and evolution in Lisbon, Portugal, a highly drug resistant setting
Source: BMC Genomics. 2014 Nov 18;15(1):991. doi: 10.1186/1471-2164-15-991 (PMC4289236; doi:10.1186/1471-2164-15-991)
Supplement: Supplementary file 10 — Additional file 10: Number of mutations categorized by structural and functional effect type found along specified branches of the Q1 subtree. (XLSX 10 KB) [file 12864_2013_6861_MOESM10_ESM.xlsx]

## Sheet: Folha2
Additional file 10 – Number of mutations categorized by structural and functional effect type found along specified branches of the Q1 subtree.
Q1		Tree Branch
		A-B	B-C	C-D	D-E	E-F	F-G
Resistance acquisitiona		INH	INH (HL)	RIF		KAN	FQ
			STP	EMB		AMK
				PZA		CAP
Structural type
	SNPs	36	38	5	1	1	1
	INDELS		4	1			2
Mutational Effect
	Synonymous	11	17
	Missense	19	21	5	1		2
	Nonsense
	Frameshift		3
	Start Lost
	Stop Lost
	Codon Deletion
	Codon Insertion
	Codon Change + Codon Deletion
	Codon Change + Codon Insertion
	rRNA mutation					1
	Intergenic	6	3	1			1
aINH, isoniazid; HL, High-level resistance; STP, streptomycin; RIF, rifampicin; EMB, ethambutol; PZA, pyrazinamide; KAN, kanamycin; AMK; amikacin; CAP, capreomycin; FQ, fluoroquinolone.
