# Supplementary material for: Unraveling Mycobacterium tuberculosis genomic diversity and evolution in Lisbon, Portugal, a highly drug resistant setting
Source: BMC Genomics. 2014 Nov 18;15(1):991. doi: 10.1186/1471-2164-15-991 (PMC4289236; doi:10.1186/1471-2164-15-991)
Supplement: Supplementary file 12 — Additional file 12: Mutations found to be acquired along node-delimited branches in the Lisboa3 subtree. Position, Reference Sequence and Mutated Sequence are derived from the VCF format. (XLSX 52 KB) [file 12864_2013_6861_MOESM12_ESM.xlsx]

## Sheet: Folha1
Additional file 12 - Mutations found to be acquired along node-delimited branches in the Lisboa3 subtree. Position, Reference Sequence and Mutated Sequence are derived from the VCF format.
Branch	Position	Reference Sequence	Mutated Sequence	Type	Codon Changea	Affected ORF	Mutation
A-B
	405812	T	C	Missense	atA/atG	Rv0338c	I10M
	740561	C	T	Synonymous	ccG/ccA	lipG	P193
	781687	A	G	Missense	aAg/aGg	rpsL	K43R
	1057412	A	G	Missense	cTa/cCa	Rv0947c	L40P
	1153137	G	A	Missense	Gcg/Acg	kdpA	A376T
	1673425	C	T	Intergenic
	1674481	T	G	Missense	Tcg/Gcg	inhA	S94A
	1706439	G	A	Synonymous	Ctg/Ttg	Rv1514c	L53
	1885422	C	T	Missense	tCg/tTg	pks8	S1240L
	2123086	C	A	Synonymous	ccG/ccT	lldD2	P22
	2255294	T	C	Missense	aTc/aCc	otsB1	I1098T
	2264189	C	T	Synonymous	caC/caT	Rv2017	H64
	2817383	C	T	Synonymous	ctG/ctA	accD1	L364
	3256167	C	T	Synonymous	taC/taT	ppsC	Y161
	3385982	C	T	Synonymous	cgG/cgA	Rv3026c	R32
	3431653	G	A	Missense	Gat/Aat	Rv3067	D76N
	3434043	G	A	Missense	Gtg/Atg	ccrB	V118M
	3540581	A	G	Synonymous	caT/caC	hpx	H55
	3544710	T	C	Synonymous	ccA/ccG	mesT	P197
	3730361	C	T	Missense	gGc/gAc	PPE54	G2192D
	3883690	G	A	Missense	Gcg/Acg	Rv3466	A56T
	4034894	G	A	Synonymous	ccG/ccA	lpqF	P181
	4104091	C	T	Missense	Gcc/Acc	dppC	A129T
B-B1
	6817	G	A	Synonymous	aaG/aaA	gyrB	K565
	7572	T	C	Missense	Tcg/Ccg	gyrA	S91P
	21795	G	A	Missense	Ccg/Tcg	ppp	P463S
	42967	G	C	Synonymous	ccC/ccG	mtc28	P133
	49478	CCGTTGC	CC	Frameshift		Rv0045c
	63771	C	T	Missense	cCg/cTg	Rv0059	P191L
	71336	G	C	Missense	cGc/cCc	Rv0064	R906P
	74059	C	T	Synonymous	aaG/aaA	icd2	K151
	79504	TCGGTGGACCCGGTGGACCCGGTGGACCCGGTGGACCCGGTGGACCCGGTGGAC	TCGGTGGACCCGGTGGACCCGGTGGACCCGGTGGACCCGGTGGAC	Codon deletion	ccggtggac/-	Rv0071	PVD22-
	101727	G	A	Missense	gGa/gAa	ctpA	G382E
	103756	G	T	Missense	cCc/cAc	Rv0094c	P303H
	103896	C	G	Missense	gaG/gaC	Rv0094c	E256D
	104944	G	A	Missense	gCc/gTc	Rv0095c	A91V
	125830	GAAAA	GAAAAA	Frameshift		ctpI
	131174	TGG	TGGG	Intergenic
	154283	T	C	Missense	Tcg/Ccg	Rv0127	S18P
	194681	G	C	Synonymous	ctC/ctG	Rv0165c	L86
	196642	C	T	Synonymous	aaC/aaT	fadD5	N550
	208287	A	C	Missense	gAa/gCa	Rv0176	E279A
	223942	T	C	Missense	Tcg/Ccg	Rv0192	S127P
	234496	C	CGT	Frameshift		Rv0197
	293704	CTTTTT	CTTTT	Intergenic
	316129	C	G	Missense	gGc/gCc	Rv0264c	G96A
	333892	G	C	Missense	Cgc/Ggc	PE_PGRS3	R807G
	337820	G	A	Synonymous	ggC/ggT	PE_PGRS4	G418
	338876	G	A	Synonymous	agC/agT	PE_PGRS4	S66
	338960	T	C	Synonymous	gcA/gcG	PE_PGRS4	A38
	338963	T	C	Synonymous	acA/acG	PE_PGRS4	T37
	338984	C	T	Synonymous	gcG/gcA	PE_PGRS4	A30
	340132	G	A	Missense	Gaa/Aaa	PPE3	E257K
	373282	TAA	TA	Frameshift		PPE6
	411118	CCGCGGCGCG	CCGCG	Frameshift		iniA
	424320	TCC	TCCC	Frameshift		PPE7
	427310	TTGCCGAGGTTTGCACTGCCGAGGTTTGCACTGCCGAGGTTTGCACTGCCGAGGTTTGCACTGCC	TTGCCGAGGTTTGCACTGCCGAGGTTTGCACTGCCGAGGTTTGCACTGCC	Codon deletion	ggcagtgcaaacctc/-	PPE8	GSANL2436-
	467497	CGGG	CGGGG	Frameshift		PPE9
	467526	C	G	Missense	gGg/gCg	PPE9	G159A
	467546	G	C	Missense	gaC/gaG	PPE9	D152E
	467557	A	C	Missense	Ttg/Gtg	PPE9	L149V
	467564	A	C	Missense	caT/caG	PPE9	H146Q
	467590	T	C	Missense	Acg/Gcg	PPE9	T138A
	467621	T	G	Synonymous	ggA/ggC	PPE9	G127
	467638	G	T	Missense	Cag/Aag	PPE9	Q122K
	475977	C	T	Synonymous	gcC/gcT	Rv0397	A54
	489935	G	C	Missense	cGg/cCg	pks6	R1402P
	510831	TCCGGGGGGCGCACCGGGGG	TCCGGGGG	Codon deletion	tcccccggtgcgccc/tcc	ctpH	SPGAP1491S
	580773	GGGGGCACCACCCGCTTGCGGGGGAG	GG	Intergenic
	583956	G	C	Synonymous	ggC/ggG	Rv0493c	G245
	589536	G	A	Synonymous	ctG/ctA	Rv0499	L118
	608037	A	C	Missense	cAc/cCc	Rv0515	H496P
	623472	A	G	Missense	gAc/gGc	PE_PGRS6	D227G
	632330	G	T	Synonymous	cgG/cgT	Rv0539	R196
	637319	G	A	Missense	Cct/Tct	pitA	P49S
	637922	C	T	Synonymous	caG/caA	Rv0546c	Q16
	664249	C	T	Synonymous	caG/caA	Rv0571c	Q190
	669398	T	C	Synonymous	caA/caG	Rv0575c	Q116
	672491	C	G	Synonymous	ggG/ggC	PE_PGRS7	G1142
	673238	A	G	Synonymous	caT/caC	PE_PGRS7	H893
	685461	C	G	Synonymous	gcC/gcG	yrbE2A	A111
	685608	T	C	Synonymous	ctT/ctC	yrbE2A	L160
	686972	T	C	Missense	tTc/tCc	mce2A	F51S
	709226	G	A	Missense	aCc/aTc	Rv0613c	T97I
	761155	C	T	Missense	tCg/tTg	rpoB	S450L
	766823	A	C	Missense	Aag/Cag	rpoC	K1152Q
	769962	GCCC	GCC	Frameshift		end
	773809	G	A	Synonymous	gaG/gaA	echA4	E229
	781922	A	G	Synonymous	aaA/aaG	rpsL	K121
	836272	A	G	Missense	gAg/gGg	PE_PGRS9	E191G
	836291	A	G	Synonymous	ggA/ggG	PE_PGRS9	G197
	836658	A	G	Missense	Acc/Gcc	PE_PGRS9	T320A
	839334	A	G	Missense	aAa/aGa	PE_PGRS10	K295R
	839348	A	G	Missense	Agc/Ggc	PE_PGRS10	S300G
	839949	C	G	Missense	gCg/gGg	PE_PGRS10	A500G
	853579	C	G	Missense	gCc/gGc	phoR	A395G
	854252	GCCCCCCCCC	GCCCCCCC	Intergenic
	859131	C	CA	Frameshift		cyp123
	859383	C	T	Missense	atG/atA	cyp123	M230I
	874835	CC	CCGC	Frameshift		ptrBa
	889014	AAGGAGG	A	Intergenic
	921813	C	G	Missense	gCa/gGa	Rv0829	A80G
	927385	A	G	Synonymous	ggA/ggG	PE_PGRS13	G675
	947429	T	A	Missense	Tcg/Acg	Rv0850	S40T
	947430	C	A	Nonsense	tCg/tAg	Rv0850	S40*
	955524	A	G	Missense	Agc/Ggc	fadA	S150G
	968426	AGCCGGGTTGGCCGG	AGCCGGGTTGGCCGGGTTGGCCGG	Codon insertion	-/CCGGCCAAC	PE_PGRS15	-602PAN
	976896	TTG	T	Frameshift		PPE13
	986463	G	C	Intergenic
	990001	G	C	Missense	Ccc/Gcc	Rv0890c	P866A
	993346	A	C	Missense	gTt/gGt	Rv0891c	V37G
	1010204	CGG	CGGG	Frameshift		Rv0907
	1041129	C	T	Intergenic
	1061676	GTGCTG	GTG	Intergenic
	1074558	G	A	Missense	cCc/cTc	lprP	P186L
	1079927	C	A	Synonymous	acC/acA	ctpV	T417
	1093406	A	G	Synonymous	gtT/gtC	PE_PGRS17	V317
	1093886	C	A	Synonymous	ggG/ggT	PE_PGRS17	G157
	1093928	G	A	Synonymous	aaC/aaT	PE_PGRS17	N143
	1096470	G	C	Intergenic
	1103249	C	T	Synonymous	gcC/gcT	Rv0987	A236
	1107917	G	T	Missense	caC/caA	Rv0990c	H61Q
	1150321	TGCCCGACAGCAAGGCC	TGCC	Frameshift		kdpD
	1159161	GCCCACC	GCC	Frameshift		Rv1034c
	1163134	T	C	Synonymous	ggA/ggG	PE8	G81
	1165521	TA	TAA	Intergenic
	1168715	CTT	CTTT	Frameshift		Rv1046c
	1199547	G	A	Missense	cCa/cTa	Rv1075c	P275L
	1212076	G	A	Missense	Ggc/Agc	PE_PGRS21	G173S
	1218737	G	T	Missense	Ggc/Tgc	PE_PGRS22	G757C
	1224367	T	C	Intergenic
	1244700	T	C	Synonymous	Tta/Cta	zwf1	L332
	1276321	T	G	Missense	caA/caC	Rv1148c	Q476H
	1276322	T	G	Missense	cAa/cCa	Rv1148c	Q476P
	1277869	GT	GTT	Intergenic
	1307598	C	G	Missense	tGc/tCc	fadH	C210S
	1313337	A	AG	Intergenic
	1328687	G	C	Missense	Ccc/Gcc	Rv1186c	P207A
	1365837	CGGGG	CGGGGG	Intergenic
	1373170	G	C	Missense	cCg/cGg	Rv1230c	P343R
	1374936	CAA	CA	Frameshift		Rv1232c
	1404169	T	G	Missense	aaA/aaC	cyp130	K145N
	1423805	G	C	Synonymous	acC/acG	Rv1273c	T82
	1440469	C	G	Synonymous	ccC/ccG	cysN	P521
	1447774	C	T	Synonymous	Ctg/Ttg	argS	L466
	1452071	C	A	Synonymous	ggC/ggA	thrB	G25
	1457144	C	T	Missense	Cgc/Tgc	hemK	R194C
	1484708	A	C	Missense	Agc/Cgc	Rv1321	S144R
	1533241	G	C	Synonymous	acC/acG	PPE19	T131
	1533583	G	A	Synonymous	taC/taT	PPE19	Y17
	1547125	T	C	Missense	Aca/Gca	Rv1374c	T136A
	1563717	C	T	Synonymous	gtC/gtT	mihF	V8
	1586249	C	T	Synonymous	caG/caA	Rv1410c	Q506
	1588456	A	G	Synonymous	cgT/cgC	lprG	R9
	1625347	CGGG	CGGGG	Frameshift		opcA
	1631066	GGCCGCCGGTGCCGCCGGTGCCGCCGGTGCCGCCGGTGCC	GGCCGCCGGTGCCGCCGGTGCCGCCGGTGCC	Codon deletion	ggcaccggc/-	PE_PGRS27	GTG1175-
	1636826	C	A	Synonymous	ggG/ggT	PE_PGRS28	G468
	1638211	T	C	Missense	Acc/Gcc	PE_PGRS28	T7A
	1638212	T	C	Synonymous	gtA/gtG	PE_PGRS28	V6
	1639594	C	A	Missense	cCa/cAa	Rv1453	P405Q
	1645802	T	C	Missense	Aaa/Gaa	Rv1459c	K113E
	1656646	TAA	TAAA	Frameshift		PE_PGRS29
	1692141	A	C	Synonymous	atA/atC	Rv1501	I84
	1719322	G	A	Synonymous	ctG/ctA	Rv1524	L199
	1728837	A	G	Intergenic
	1753519	GCCCC	GCCCCC	Frameshift		fadD11.1
	1759252	G	T	Synonymous	tcG/tcT	frdA	S524
	1789650	C	T	Missense	Gcc/Acc	Rv1588c	A63T
	1789654	A	G	Synonymous	ctT/ctC	Rv1588c	L61
	1789671	C	T	Missense	Gcg/Acg	Rv1588c	A56T
	1798355	G	A	Missense	gGt/gAt	Rv1597	G21D
	1804409	C	A	Missense	cCa/cAa	impA	P124Q
	1863700	G	C	Synonymous	ggC/ggG	PE_PGRS30	G561
	1894300	GG	GGTCTTGCCGCG	Frameshift		Rv1668c
	1918690	TTGT	TTGTGT	Frameshift		tlyA
	1933988	G	A	Intergenic
	1944402	T	C	Missense	gTc/gCc	Rv1716	V276A
	1944642	CT	C	Frameshift		Rv1717
	1967237	C	A	Missense	cGa/cTa	Rv1739c	R134L
	1983313	T	G	Missense	aAc/aCc	PPE24	N488T
	1986623	GTT	GTTT	Frameshift		Rv1754c
	2045310	A	G	Synonymous	atT/atC	PE_PGRS32	I511
	2052035	G	T	Missense	Gtg/Ttg	PPE33	V252L
	2055271	A	G	Missense	cTa/cCa	Rv1812c	L30P
	2058257	T	G	Start lost	tTg/tGg	Rv1816	L1W
	2074565	C	G	Intergenic
	2075094	C	T	Missense	gCg/gTg	Rv1830	A85V
	2094911	ACAGCGTCAGCGTCAG	ACAGCGTCAG	Codon deletion	actgacgct/act	gnd1	TDA88T
	2096186	A	G	Synonymous	acT/acC	Rv1846c	T138
	2109523	CGG	CGGG	Intergenic
	2137521	AC	ACTCCGATCACC	Frameshift		Rv1888c
	2143328	G	C	Missense	Gtg/Ctg	Rv1895	V270L
	2197148	C	A	Missense	aCc/aAc	Rv1945	T387N
	2207525	C	T	Intergenic
	2207591	T	TC	Intergenic
	2211826	A	G	Synonymous	aaA/aaG	mce3C	K67
	2231879	T	C	Missense	gTc/gCc	Rv1988	V67A
	2268725	A	AG	Frameshift		Rv2024c
	2269780	T	C	Missense	gAc/gGc	Rv2024c	D154G
	2278442	C	G	Synonymous	cgG/cgC	Rv2030c	R15
	2300205	A	AC	Frameshift		pks12
	2300555	A	G	Synonymous	gaT/gaC	pks12	D2144
	2335075	A	G	Missense	gAa/gGa	Rv2078	E6G
	2340621	C	G	Missense	cCc/cGc	Rv2082	P638R
	2345037	C	A	Synonymous	ctC/ctA	pknJ	L209
	2348446	C	G	Missense	ttC/ttG	Rv2090	F358L
	2357268	TGCCGCCGCCGCCGCCGCCG	TGCCGCCGCCGCCGCCG	Intergenic
	2365413	AT	ATT	Intergenic
	2368564	TAA	TA	Intergenic
	2382085	AGTG	AG	Frameshift		PPE37
	2415656	G	C	Missense	Cgg/Ggg	murD	R250G
	2424925	A	G	Intergenic
	2434782	A	G	Intergenic
	2439204	A	G	Intergenic
	2439401	A	G	Missense	Tac/Cac	Rv2177c	Y183H
	2468058	C	T	Intergenic
	2470886	AAACTTAGCCGCGA	AA	Codon change and Codon deletion	aaacttagccgcgag/aag	Rv2206	KLSRE89K
	2499726	G	A	Missense	Gat/Aat	Rv2226	D299N
	2503625	C	T	Synonymous	ctG/ctA	Rv2230c	L328
	2509140	G	C	Missense	tCc/tGc	cobD	S79C
	2523205	GCG	GCGCCG	Intergenic
	2534562	GGAG	GG	Frameshift		Rv2262c
	2573756	C	A	Intergenic
	2617632	A	AT	Intergenic
	2626018	T	C	Missense	gAg/gGg	esxO	E52G
	2626026	A	G	Synonymous	gcT/gcC	esxO	A49
	2626095	C	G	Synonymous	gcG/gcC	esxO	A26
	2626155	C	T	Synonymous	caG/caA	esxO	Q6
	2654371	G	A	Synonymous	aaC/aaT	hrcA	N241
	2695378	C	G	Missense	gGc/gCc	cysW	G141A
	2704884	AC	ACAGCGACCATATCGCCGAGCTC	Codon insertion	-/AGCGACCATATCGCCGAGCTC	Rv2407	-64SDHIAEL
	2715342	C	T	Intergenic
	2734074	T	C	Missense	gTc/gCc	rbsK	V282A
	2830525	C	A	Missense	aCg/aAg	Rv2513	T122K
	2865760	A	G	Missense	Acc/Gcc	Rv2542	T211A
	2868659	C	G	Synonymous	gcC/gcG	Rv2547	A18
	2881597	AGGGGGG	AGGGGG	Frameshift		Rv2561
	2945167	G	T	Intergenic
	2955571	A	G	Intergenic
	3011401	A	G	Stop lost	Tga/Cga	Rv2694c	*123R
	3028101	ACC	ACCC	Frameshift		Rv2715
	3054081	A	G	Synonymous	ggA/ggG	PE_PGRS47	G56
	3073868	T	C	Missense	Acc/Gcc	thyA	T202A
	3077039	C	A	Missense	gGc/gTc	PPE43	G347V
	3080795	A	G	Missense	cTc/cCc	Rv2771c	L80P
	3131469	TTGT	TTGTCGGCGATGT	Codon insertion	-/ACATCGCCG	Rv2823c	-101TSP
	3133536	T	C	Missense	Aaa/Gaa	Rv2825c	K2E
	3158935	G	C	Missense	Cgc/Ggc	Rv2850c	R374G
	3178445	C	G	Intergenic
	3179242	ACGGCGGCGGCG	ACGGCGGCG	Codon deletion	gacgcc/gac	Rv2867c	DA20D
	3190145	TCCCCCC	TCCCCC	Frameshift		Rv2880c
	3191358	G	A	Synonymous	atC/atT	cdsA	I88
	3226181	A	C	Synonymous	cgT/cgG	ffh	R35
	3232815	A	G	Intergenic
	3247853	C	T	Synonymous	gcC/gcT	ppsA	A803
	3247856	G	C	Synonymous	cgG/cgC	ppsA	R804
	3247874	G	A	Synonymous	cgG/cgA	ppsA	R810
	3247883	T	C	Synonymous	agT/agC	ppsA	S813
	3302324	AGCGAG	A	Frameshift		fadD29
	3312632	C	T	Nonsense	tgG/tgA	Rv2959c	W69*
	3354896	C	T	Synonymous	gaG/gaA	serA1	E58
	3363338	A	G	Intergenic
	3377271	G	C	Missense	Ctg/Gtg	PPE46	L325V
	3377275	G	C	Synonymous	gcC/gcG	PPE46	A323
	3377281	T	C	Synonymous	ggA/ggG	PPE46	G321
	3377305	T	C	Synonymous	gtA/gtG	PPE46	V313
	3377347	C	A	Synonymous	ggG/ggT	PPE46	G299
	3379718	T	C	Synonymous	ggA/ggG	PPE47	G245
	3379742	T	C	Synonymous	gtA/gtG	PPE47	V237
	3379751	A	C	Synonymous	gtT/gtG	PPE47	V234
	3379784	C	A	Synonymous	ggG/ggT	PPE47	G223
	3402816	C	T	Missense	gGa/gAa	serB2	G116E
	3415180	ACACCTAGGGGGTGGCACCTAGGGGGTGGCAC	ACACCTAGGGGGTGGCAC	Intergenic
	3418328	T	G	Missense	gAt/gCt	Rv3057c	D112A
	3418330	G	A	Synonymous	caC/caT	Rv3057c	H111
	3473996	GA	GAA	Intergenic
	3480375	GAAA	GAA	Frameshift		Rv3113
	3484012	T	G	Synonymous	gcT/gcG	cysA3	A13
	3503895	C	T	Missense	cCg/cTg	Rv3137	P168L
	3504930	C	T	Synonymous	Ctg/Ttg	pflA	L246
	3510642	T	C	Missense	Agc/Ggc	PPE52	S226G
	3519294	GGCC	GGCCGCC	Codon change and Codon insertion	cac/cGCCac	nuoH	H6RH
	3554787	G	A	Missense	gGa/gAa	Rv3189	G49E
	3561155	G	A	Missense	gCc/gTc	Rv3193c	A673V
	3580636	CTTT	CTT	Frameshift		lipV
	3590686	GT	GCT	Intergenic
	3604821	G	C	Synonymous	gcG/gcC	Rv3228	A32
	3661530	C	T	Synonymous	caG/caA	birA	Q161
	3689523	G	T	Nonsense	tgC/tgA	lpdA	C472*
	3730741	G	A	Synonymous	ggC/ggT	PPE54	G2065
	3736261	A	G	Synonymous	ggT/ggC	PPE54	G225
	3739913	G	A	Synonymous	acC/acT	PE_PGRS50	T954
	3769550	G	A	Synonymous	taC/taT	Rv3355c	Y86
	3779671	CGGCAACGGTGGCAACGGTGGCAACGGTG	CGGCAACGGTGGCAACGGTGGCAACGGTGGCAACGGTG	Codon change and Codon insertion	gcc/gGCAACGGTGcc	PE_PGRS51	A378GNGA
	3794884	G	A	Intergenic
	3840393	A	G	Missense	aTg/aCg	alr	M343T
	3847378	G	C	Missense	Gac/Cac	PPE59	D72H
	3847380	C	A	Missense	gaC/gaA	PPE59	D72E
	3859376	C	T	Missense	gGg/gAg	Rv3439c	G96E
	3862472	GAA	GA	Intergenic
	3883707	T	C	Synonymous	ctT/ctC	Rv3466	L61
	3883711	G	A	Missense	Gcc/Acc	Rv3466	A63T
	3884906	A	G	Missense	Aaa/Gaa	Rv3467	K315E
	3890778	CTGA	C	Intergenic
	3892671	A	G	Synonymous	gtT/gtC	kgtP	V350
	3930476	ACGGCG	ACGGCGGCACCGGCG	Codon change and Codon insertion	gtt/gGCACCGGCGtt	PE_PGRS53	V1305GTGV
	3934699	G	A	Missense	aGc/aAc	PE_PGRS54	S1232N
	3940802	A	G	Missense	Aac/Gac	PE_PGRS55	N396D
	3942481	C	G	Missense	gCg/gGg	PE_PGRS56	A253G
	3942640	T	C	Missense	aTt/aCt	PE_PGRS56	I306T
	3998059	AGGCGGCGGCGGC	AGGCGGCGGC	Codon change and Codon deletion	gcggcc/gcc	PPE64	AA30A
	4037283	T	G	Synonymous	ggA/ggC	PE_PGRS59	G256
	4038287	G	A	Synonymous	aaC/aaT	clpC1	N806
	4093879	TGGGGG	TGGGG	Frameshift		PE_PGRS60
	4095001	CG	C	Frameshift		Rv3655c
	4120983	A	G	Intergenic
	4135112	G	A	Missense	atG/atA	Rv3693	M129I
	4187817	A	G	Missense	gAt/gGt	Rv3737	D40G
	4197138	CTT	CTTT	Intergenic
	4198611	CGGGGG	CGGGG	Intergenic
	4218350	T	C	Missense	aAg/aGg	Rv3773c	K159R
	4247702	C	A	Missense	Ccg/Acg	embB	P397T
	4264219	T	G	Synonymous	ggA/ggC	Rv3802c	G49
	4287370	A	G	Missense	cAg/cGg	Rv3822	Q217R
	4293072	G	A	Missense	Ctt/Ttt	papA1	L35F
	4320050	A	G	Intergenic
	4336090	A	AT	Intergenic
	4338595	GC	G	Intergenic
	4338732	G	A	Intergenic
	4353201	CCCGCCGCCGCC	CCCGCCGCC	Codon change and Codon deletion	ccgcca/cca	Rv3876	PP67P
	4373475	C	G	Synonymous	gtG/gtC	Rv3889c	V52
	4373496	C	G	Synonymous	gtG/gtC	Rv3889c	V45
	4382275	G	T	Missense	Caa/Aaa	Rv3896c	Q193K
	4383144	CC	CCGGGGC	Frameshift		Rv3897c
	4385177	G	C	Missense	cCa/cGa	Rv3899c	P68R
	4395964	C	A	Synonymous	acC/acA	Rv3909	T591
	4400660	ACCC	ACC	Frameshift		sigM
	4410200	G	A	Synonymous	ctC/ctT	Rv3922c	L72
B-C
	1567562	C	T	Synonymous	aaC/aaT	metK	N246
	3379757	A	C	Synonymous	gcT/gcG	PPE47	A232
D-C
	2998574	G	T	Synonymous	ggC/ggA	dxs1	G465
	3261702	G	A	Synonymous	gcG/gcA	ppsC	A2006
D-D1
	42967	G	C	Synonymous	ccC/ccG	mtc28	P133
	63771	C	T	Missense	cCg/cTg	Rv0059	P191L
	71336	G	C	Missense	cGc/cCc	Rv0064	R906P
	71585	CG	CGAG	Intergenic
	103756	G	T	Missense	cCc/cAc	Rv0094c	P303H
	194681	G	C	Synonymous	ctC/ctG	Rv0165c	L86
	208287	A	C	Missense	gAa/gCa	Rv0176	E279A
	467557	A	C	Missense	Ttg/Gtg	PPE9	L149V
	467564	A	C	Missense	caT/caG	PPE9	H146Q
	467621	T	G	Synonymous	ggA/ggC	PPE9	G127
	467638	G	T	Missense	Cag/Aag	PPE9	Q122K
	475977	C	T	Synonymous	gcC/gcT	Rv0397	A54
	583956	G	C	Synonymous	ggC/ggG	Rv0493c	G245
	632330	G	T	Synonymous	cgG/cgT	Rv0539	R196
	637922	C	T	Synonymous	caG/caA	Rv0546c	Q16
	669398	T	C	Synonymous	caA/caG	Rv0575c	Q116
	673238	A	G	Synonymous	caT/caC	PE_PGRS7	H893
	709226	G	A	Missense	aCc/aTc	Rv0613c	T97I
	761110	A	T	Missense	gAc/gTc	rpoB	D435V
	773809	G	A	Synonymous	gaG/gaA	echA4	E229
	836538	A	G	Missense	Aac/Gac	PE_PGRS9	N280D
	836658	A	G	Missense	Acc/Gcc	PE_PGRS9	T320A
	853579	C	G	Missense	gCc/gGc	phoR	A395G
	859383	C	T	Missense	atG/atA	cyp123	M230I
	921813	C	G	Missense	gCa/gGa	Rv0829	A80G
	947430	C	A	Nonsense	tCg/tAg	Rv0850	S40*
	1041129	C	T	Intergenic
	1074558	G	A	Missense	cCc/cTc	lprP	P186L
	1103249	C	T	Synonymous	gcC/gcT	Rv0987	A236
	1218737	G	T	Missense	Ggc/Tgc	PE_PGRS22	G757C
	1307598	C	G	Missense	tGc/tCc	fadH	C210S
	1447774	C	T	Synonymous	Ctg/Ttg	argS	L466
	1457144	C	T	Missense	Cgc/Tgc	hemK	R194C
	1484708	A	C	Missense	Agc/Cgc	Rv1321	S144R
	1588456	A	G	Synonymous	cgT/cgC	lprG	R9
	1692141	A	C	Synonymous	atA/atC	Rv1501	I84
	1697055	A	G	Missense	cTa/cCa	Rv1507c	L123P
	1719322	G	A	Synonymous	ctG/ctA	Rv1524	L199
	1789671	C	T	Missense	Gcg/Acg	Rv1588c	A56T
	1798355	G	A	Missense	gGt/gAt	Rv1597	G21D
	1944402	T	C	Missense	gTc/gCc	Rv1716	V276A
	1986625	TCATC	TTGCATC	Frameshift		Rv1754c
	2045310	A	G	Synonymous	atT/atC	PE_PGRS32	I511
	2052035	G	T	Missense	Gtg/Ttg	PPE33	V252L
	2055271	A	G	Missense	cTa/cCa	Rv1812c	L30P
	2058257	T	G	Start lost	tTg/tGg	Rv1816	L1W
	2143328	G	C	Missense	Gtg/Ctg	Rv1895	V270L
	2269780	T	C	Missense	gAc/gGc	Rv2024c	D154G
	2278442	C	G	Synonymous	cgG/cgC	Rv2030c	R15
	2300205	ATGT	ACTGT	Frameshift		pks12
	2348446	C	G	Missense	ttC/ttG	Rv2090	F358L
	2401883	C	T	Intergenic
	2509140	G	C	Missense	tCc/tGc	cobD	S79C
	2626018	T	C	Missense	gAg/gGg	esxO	E52G
	2748308	A	G	Missense	Tcc/Ccc	valS	S640P
	2811885	G	A	Missense	gCg/gTg	pdhA	A71V
	2868659	C	G	Synonymous	gcC/gcG	Rv2547	A18
	2955571	A	G	Intergenic
	3073868	T	C	Missense	Acc/Gcc	thyA	T202A
	3077039	C	A	Missense	gGc/gTc	PPE43	G347V
	3080795	A	G	Missense	cTc/cCc	Rv2771c	L80P
	3247856	G	C	Synonymous	cgG/cgC	ppsA	R804
	3247883	T	C	Synonymous	agT/agC	ppsA	S813
	3354896	C	T	Synonymous	gaG/gaA	serA1	E58
	3377305	T	C	Synonymous	gtA/gtG	PPE46	V313
	3379718	T	C	Synonymous	ggA/ggG	PPE47	G245
	3379742	T	C	Synonymous	gtA/gtG	PPE47	V237
	3379751	A	C	Synonymous	gtT/gtG	PPE47	V234
	3379763	G	A	Synonymous	gcC/gcT	PPE47	A230
	3484012	T	G	Synonymous	gcT/gcG	cysA3	A13
	3503895	C	T	Missense	cCg/cTg	Rv3137	P168L
	3510642	T	C	Missense	Agc/Ggc	PPE52	S226G
	3561155	G	A	Missense	gCc/gTc	Rv3193c	A673V
	3604821	G	C	Synonymous	gcG/gcC	Rv3228	A32
	3892671	A	G	Synonymous	gtT/gtC	kgtP	V350
	3934542	T	G	Missense	Tct/Gct	PE_PGRS54	S1180A
	3942640	T	C	Missense	aTt/aCt	PE_PGRS56	I306T
	4187817	A	G	Missense	gAt/gGt	Rv3737	D40G
	4218350	T	C	Missense	aAg/aGg	Rv3773c	K159R
	4287370	A	G	Missense	cAg/cGg	Rv3822	Q217R
	4373496	C	G	Synonymous	gtG/gtC	Rv3889c	V45
	4385177	G	C	Missense	cCa/cGa	Rv3899c	P68R
	4395964	C	A	Synonymous	acC/acA	Rv3909	T591
D-E
	2378	G	A	Synonymous	ttG/ttA	dnaN	L109
	6817	G	A	Synonymous	aaG/aaA	gyrB	K565
	196642	C	T	Synonymous	aaC/aaT	fadD5	N550
	223942	T	C	Missense	Tcg/Ccg	Rv0192	S127P
	589536	G	A	Synonymous	ctG/ctA	Rv0499	L118
	608037	A	C	Missense	cAc/cCc	Rv0515	H496P
	685608	T	C	Synonymous	ctT/ctC	yrbE2A	L160
	761155	C	T	Missense	tCg/tTg	rpoB	S450L
	947429	T	A	Missense	Tcg/Acg	Rv0850	S40T
	955524	A	G	Missense	Agc/Ggc	fadA	S150G
	1079927	C	A	Synonymous	acC/acA	ctpV	T417
	1093406	A	G	Synonymous	gtT/gtC	PE_PGRS17	V317
	1107917	G	T	Missense	caC/caA	Rv0990c	H61Q
	1199547	G	A	Missense	cCa/cTa	Rv1075c	P275L
	1533583	G	A	Synonymous	taC/taT	PPE19	Y17
	1547125	T	C	Missense	Aca/Gca	Rv1374c	T136A
	1645802	T	C	Missense	Aaa/Gaa	Rv1459c	K113E
	1689562	A	G	Missense	tTc/tCc	Rv1498c	F120S
	1759252	G	T	Synonymous	tcG/tcT	frdA	S524
	1789650	C	T	Missense	Gcc/Acc	Rv1588c	A63T
	1789654	A	G	Synonymous	ctT/ctC	Rv1588c	L61
	1967237	C	A	Missense	cGa/cTa	Rv1739c	R134L
	1983313	T	G	Missense	aAc/aCc	PPE24	N488T
	2096186	A	G	Synonymous	acT/acC	Rv1846c	T138
	2207525	C	T	Intergenic
	2231879	T	C	Missense	gTc/gCc	Rv1988	V67A
	2335075	A	G	Missense	gAa/gGa	Rv2078	E6G
	2345037	C	A	Synonymous	ctC/ctA	pknJ	L209
	2468058	C	T	Intergenic
	2499726	G	A	Missense	Gat/Aat	Rv2226	D299N
	2503625	C	T	Synonymous	ctG/ctA	Rv2230c	L328
	2654371	G	A	Synonymous	aaC/aaT	hrcA	N241
	2695378	C	G	Missense	gGc/gCc	cysW	G141A
	2830525	C	A	Missense	aCg/aAg	Rv2513	T122K
	2962129	C	A	Missense	Gta/Tta	PE_PGRS46	V105L
	3377271	G	C	Missense	Ctg/Gtg	PPE46	L325V
	3377275	G	C	Synonymous	gcC/gcG	PPE46	A323
	3379712	G	C	Synonymous	gcC/gcG	PPE47	A247
	3504930	C	T	Synonymous	Ctg/Ttg	pflA	L246
	3654567	G	A	Missense	Gcg/Acg	Rv3272	A374T
	3661530	C	T	Synonymous	caG/caA	birA	Q161
	3689523	G	T	Nonsense	tgC/tgA	lpdA	C472*
	3794884	G	A	Intergenic
	3859376	C	T	Missense	gGg/gAg	Rv3439c	G96E
	4038287	G	A	Synonymous	aaC/aaT	clpC1	N806
	4135112	G	A	Missense	atG/atA	Rv3693	M129I
	4338732	G	A	Intergenic
	4410200	G	A	Synonymous	ctC/ctT	Rv3922c	L72
E-E1
	7582	A	G	Missense	gAc/gGc	gyrA	D94G
	21795	G	A	Missense	Ccg/Tcg	ppp	P463S
	42967	G	C	Synonymous	ccC/ccG	mtc28	P133
	63771	C	T	Missense	cCg/cTg	Rv0059	P191L
	71336	G	C	Missense	cGc/cCc	Rv0064	R906P
	74059	C	T	Synonymous	aaG/aaA	icd2	K151
	101727	G	A	Missense	gGa/gAa	ctpA	G382E
	103756	G	T	Missense	cCc/cAc	Rv0094c	P303H
	104944	G	A	Missense	gCc/gTc	Rv0095c	A91V
	154283	T	C	Missense	Tcg/Ccg	Rv0127	S18P
	179886	G	A	Synonymous	gaC/gaT	PE2	D337
	194681	G	C	Synonymous	ctC/ctG	Rv0165c	L86
	208287	A	C	Missense	gAa/gCa	Rv0176	E279A
	316129	C	G	Missense	gGc/gCc	Rv0264c	G96A
	333892	G	C	Missense	Cgc/Ggc	PE_PGRS3	R807G
	337820	G	A	Synonymous	ggC/ggT	PE_PGRS4	G418
	338020	A	C	Missense	Tgc/Ggc	PE_PGRS4	C352G
	338100	T	C	Missense	aAc/aGc	PE_PGRS4	N325S
	338876	G	A	Synonymous	agC/agT	PE_PGRS4	S66
	338960	T	C	Synonymous	gcA/gcG	PE_PGRS4	A38
	340132	G	A	Missense	Gaa/Aaa	PPE3	E257K
	467526	C	G	Missense	gGg/gCg	PPE9	G159A
	467546	G	C	Missense	gaC/gaG	PPE9	D152E
	467557	A	C	Missense	Ttg/Gtg	PPE9	L149V
	467564	A	C	Missense	caT/caG	PPE9	H146Q
	467590	T	C	Missense	Acg/Gcg	PPE9	T138A
	467621	T	G	Synonymous	ggA/ggC	PPE9	G127
	467638	G	T	Missense	Cag/Aag	PPE9	Q122K
	475977	C	T	Synonymous	gcC/gcT	Rv0397	A54
	489935	G	C	Missense	cGg/cCg	pks6	R1402P
	490949	C	G	Missense	tCc/tGc	fgd1	S56C
	583956	G	C	Synonymous	ggC/ggG	Rv0493c	G245
	623472	A	G	Missense	gAc/gGc	PE_PGRS6	D227G
	623508	C	G	Missense	gCc/gGc	PE_PGRS6	A239G
	632330	G	T	Synonymous	cgG/cgT	Rv0539	R196
	637319	G	A	Missense	Cct/Tct	pitA	P49S
	637922	C	T	Synonymous	caG/caA	Rv0546c	Q16
	664249	C	T	Synonymous	caG/caA	Rv0571c	Q190
	669398	T	C	Synonymous	caA/caG	Rv0575c	Q116
	672491	C	G	Synonymous	ggG/ggC	PE_PGRS7	G1142
	673238	A	G	Synonymous	caT/caC	PE_PGRS7	H893
	685461	C	G,T	Synonymous	gcC/gcG	yrbE2A	A111
	686972	T	C	Missense	tTc/tCc	mce2A	F51S
	709226	G	A	Missense	aCc/aTc	Rv0613c	T97I
	773809	G	A	Synonymous	gaG/gaA	echA4	E229
	781922	A	G,T	Missense	aaA/aaT	rpsL	K121N
	836272	A	G,T	Missense	gAg/gGg	PE_PGRS9	E191G
	836291	A	G	Synonymous	ggA/ggG	PE_PGRS9	G197
	836426	A	C	Synonymous	ctA/ctC	PE_PGRS9	L242
	836454	A	G	Missense	Act/Gct	PE_PGRS9	T252A
	836538	A	G	Missense	Aac/Gac	PE_PGRS9	N280D
	836658	A	G	Missense	Acc/Gcc	PE_PGRS9	T320A
	839334	A	G	Missense	aAa/aGa	PE_PGRS10	K295R
	839348	A	G	Missense	Agc/Ggc	PE_PGRS10	S300G
	839949	C	G,T	Missense	gCg/gGg	PE_PGRS10	A500G
	853579	C	G	Missense	gCc/gGc	phoR	A395G
	859383	C	T	Missense	atG/atA	cyp123	M230I
	921813	C	G	Missense	gCa/gGa	Rv0829	A80G
	927110	A	G	Missense	Agt/Ggt	PE_PGRS13	S584G
	927385	A	G	Synonymous	ggA/ggG	PE_PGRS13	G675
	947430	C	A	Nonsense	tCg/tAg	Rv0850	S40*
	986463	G	C	Intergenic
	990001	G	C	Missense	Ccc/Gcc	Rv0890c	P866A
	993346	A	C	Missense	gTt/gGt	Rv0891c	V37G
	1041129	C	T	Intergenic
	1074558	G	A	Missense	cCc/cTc	lprP	P186L
	1093886	C	A	Synonymous	ggG/ggT	PE_PGRS17	G157
	1103249	C	T	Synonymous	gcC/gcT	Rv0987	A236
	1163134	T	C,A	Synonymous	ggA/ggG	PE8	G81
	1189431	TGCCGCCGCCGCCGCCG	TGCCGCCGCCGCCG	Codon deletion	aacggc/aac	PE_PGRS19	NG326N
	1212076	G	A	Missense	Ggc/Agc	PE_PGRS21	G173S
	1218737	G	T	Missense	Ggc/Tgc	PE_PGRS22	G757C
	1224367	T	C	Intergenic
	1244700	T	C	Synonymous	Tta/Cta	zwf1	L332
	1276321	T	G	Missense	caA/caC	Rv1148c	Q476H
	1276322	T	G	Missense	cAa/cCa	Rv1148c	Q476P
	1307598	C	G	Missense	tGc/tCc	fadH	C210S
	1328687	G	C	Missense	Ccc/Gcc	Rv1186c	P207A
	1373170	G	C,A	Missense	cCg/cGg	Rv1230c	P343R
	1404169	T	G	Missense	aaA/aaC	cyp130	K145N
	1423805	G	C	Synonymous	acC/acG	Rv1273c	T82
	1440469	C	G	Synonymous	ccC/ccG	cysN	P521
	1447774	C	T	Synonymous	Ctg/Ttg	argS	L466
	1452071	C	A	Synonymous	ggC/ggA	thrB	G25
	1457144	C	T	Missense	Cgc/Tgc	hemK	R194C
	1484708	A	C	Missense	Agc/Cgc	Rv1321	S144R
	1563717	C	T	Synonymous	gtC/gtT	mihF	V8
	1586249	C	T	Synonymous	caG/caA	Rv1410c	Q506
	1588456	A	G	Synonymous	cgT/cgC	lprG	R9
	1631066	GGCCGCCGGTGCCGCCGGTGCCGCCGGTGCCGCCGGTGCC	GGCCGCCGGTGCCGCCGGTGCCGCCGGTGCC	Codon deletion	ggcaccggc/-	PE_PGRS27	GTG1175-
	1634580	T	C	Synonymous	ttA/ttG	PE_PGRS27	L16
	1634581	A	G	Missense	tTa/tCa	PE_PGRS27	L16S
	1636826	C	A	Synonymous	ggG/ggT	PE_PGRS28	G468
	1638211	T	C	Missense	Acc/Gcc	PE_PGRS28	T7A
	1638212	T	C	Synonymous	gtA/gtG	PE_PGRS28	V6
	1639594	C	A	Missense	cCa/cAa	Rv1453	P405Q
	1692141	A	C	Synonymous	atA/atC	Rv1501	I84
	1719322	G	A	Synonymous	ctG/ctA	Rv1524	L199
	1728837	A	G	Intergenic
	1789671	C	T	Missense	Gcg/Acg	Rv1588c	A56T
	1798355	G	A	Missense	gGt/gAt	Rv1597	G21D
	1804409	C	A	Missense	cCa/cAa	impA	P124Q
	1863700	G	C,A	Synonymous	ggC/ggG	PE_PGRS30	G561
	1933988	G	A	Intergenic
	1944402	T	C	Missense	gTc/gCc	Rv1716	V276A
	2045310	A	G	Synonymous	atT/atC	PE_PGRS32	I511
	2052035	G	T	Missense	Gtg/Ttg	PPE33	V252L
	2055271	A	G	Missense	cTa/cCa	Rv1812c	L30P
	2058257	T	G	Start lost	tTg/tGg	Rv1816	L1W
	2074565	C	G	Intergenic
	2143328	G	C	Missense	Gtg/Ctg	Rv1895	V270L
	2211826	A	G	Synonymous	aaA/aaG	mce3C	K67
	2269780	T	C	Missense	gAc/gGc	Rv2024c	D154G
	2278442	C	G	Synonymous	cgG/cgC	Rv2030c	R15
	2288883	A	G	Missense	cTg/cCg	pncA	L120P
	2300237	A	G	Synonymous	gcT/gcC	pks12	A2250
	2300552	T	G	Synonymous	ccA/ccC	pks12	P2145
	2300555	A	G	Synonymous	gaT/gaC	pks12	D2144
	2340621	C	G	Missense	cCc/cGc	Rv2082	P638R
	2348446	C	G	Missense	ttC/ttG	Rv2090	F358L
	2415656	G	C,A	Missense	Cgg/Ggg	murD	R250G
	2424925	A	G	Intergenic
	2439204	A	G,T	Intergenic
	2509140	G	C	Missense	tCc/tGc	cobD	S79C
	2573756	C	A	Intergenic
	2626018	T	C	Missense	gAg/gGg	esxO	E52G
	2626026	A	G	Synonymous	gcT/gcC	esxO	A49
	2626155	C	T	Synonymous	caG/caA	esxO	Q6
	2715342	C	T	Intergenic
	2734074	T	C	Missense	gTc/gCc	rbsK	V282A
	2784613	A	G	Intergenic
	2865760	A	G	Missense	Acc/Gcc	Rv2542	T211A
	2868659	C	G	Synonymous	gcC/gcG	Rv2547	A18
	2955571	A	G	Intergenic
	3054081	A	G	Synonymous	ggA/ggG	PE_PGRS47	G56
	3080795	A	G	Missense	cTc/cCc	Rv2771c	L80P
	3133536	T	C	Missense	Aaa/Gaa	Rv2825c	K2E
	3158935	G	C	Missense	Cgc/Ggc	Rv2850c	R374G
	3178445	C	G	Intergenic
	3191358	G	A	Synonymous	atC/atT	cdsA	I88
	3226181	A	C	Synonymous	cgT/cgG	ffh	R35
	3232815	A	G	Intergenic
	3247853	C	T	Synonymous	gcC/gcT	ppsA	A803
	3247874	G	A	Synonymous	cgG/cgA	ppsA	R810
	3247877	T	C	Synonymous	ttT/ttC	ppsA	F811
	3247883	T	C	Synonymous	agT/agC	ppsA	S813
	3312632	C	T	Nonsense	tgG/tgA	Rv2959c	W69*
	3354896	C	T	Synonymous	gaG/gaA	serA1	E58
	3363338	A	G	Intergenic
	3377305	T	C	Synonymous	gtA/gtG	PPE46	V313
	3377347	C	A	Synonymous	ggG/ggT	PPE46	G299
	3379718	T	C	Synonymous	ggA/ggG	PPE47	G245
	3379751	A	C	Synonymous	gtT/gtG	PPE47	V234
	3379763	G	A	Synonymous	gcC/gcT	PPE47	A230
	3379784	C	A	Synonymous	ggG/ggT	PPE47	G223
	3402816	C	T	Missense	gGa/gAa	serB2	G116E
	3418328	T	G	Missense	gAt/gCt	Rv3057c	D112A
	3418330	G	A	Synonymous	caC/caT	Rv3057c	H111
	3484012	T	G	Synonymous	gcT/gcG	cysA3	A13
	3503895	C	T	Missense	cCg/cTg	Rv3137	P168L
	3510642	T	C	Missense	Agc/Ggc	PPE52	S226G
	3554787	G	A	Missense	gGa/gAa	Rv3189	G49E
	3560178	C	T	Intergenic
	3561155	G	A	Missense	gCc/gTc	Rv3193c	A673V
	3604821	G	C	Synonymous	gcG/gcC	Rv3228	A32
	3739913	G	A	Synonymous	acC/acT	PE_PGRS50	T954
	3769550	G	A	Synonymous	taC/taT	Rv3355c	Y86
	3796409	TTCA	T	Intergenic
	3841083	A	C	Missense	cTg/cGg	alr	L113R
	3883707	T	C	Synonymous	ctT/ctC	Rv3466	L61
	3883711	G	A	Missense	Gcc/Acc	Rv3466	A63T
	3890778	CTGA	C	Intergenic
	3892671	A	G	Synonymous	gtT/gtC	kgtP	V350
	3928784	CCGGCGGGGCCGGCGG	CCGGCGGGGCCGGCGGTAACGGCGGGGCCGGCGG	Codon change and Codon insertion	ggc/ggTAACGGCGGGGCCGGCGGc	PE_PGRS53	G744GNGGAGG
	3934542	T	G	Missense	Tct/Gct	PE_PGRS54	S1180A
	3934699	G	A	Missense	aGc/aAc	PE_PGRS54	S1232N
	3940802	A	G	Missense	Aac/Gac	PE_PGRS55	N396D
	3942481	C	G	Missense	gCg/gGg	PE_PGRS56	A253G
	3942640	T	C	Missense	aTt/aCt	PE_PGRS56	I306T
	3943124	C	T	Synonymous	ggC/ggT	PE_PGRS56	G467
	4037283	T	G	Synonymous	ggA/ggC	PE_PGRS59	G256
	4187817	A	G	Missense	gAt/gGt	Rv3737	D40G
	4218350	T	C	Missense	aAg/aGg	Rv3773c	K159R
	4247429	A	G	Missense	Atg/Gtg	embB	M306V
	4287370	A	G	Missense	cAg/cGg	Rv3822	Q217R
	4293072	G	A	Missense	Ctt/Ttt	papA1	L35F
	4320050	A	G	Intergenic
	4373475	C	G	Synonymous	gtG/gtC	Rv3889c	V52
	4373496	C	G	Synonymous	gtG/gtC	Rv3889c	V45
	4382275	G	T	Missense	Caa/Aaa	Rv3896c	Q193K
	4385177	G	C	Missense	cCa/cGa	Rv3899c	P68R
	4395964	C	A	Synonymous	acC/acA	Rv3909	T591
E-F
	49478	CCGTTGC	CC	Frameshift		Rv0045c
	79504	TCGGTGGACCCGGTGGACCCGGTGGACCCGGTGGACCCGGTGGACCCGGTGGAC	TCGGTGGACCCGGTGGACCCGGTGGACCCGGTGGACCCGGTGGAC	Codon deletion	ccggtggac/-	Rv0071	PVD22-
	125830	GAAAA	GAAAAA	Frameshift		ctpI
	131174	TGG	TGGG	Intergenic
	234496	C	CGT	Frameshift		Rv0197
	293704	CTTTTT	CTTTT	Intergenic
	373282	TAA	TA	Frameshift		PPE6
	411118	CCGCGGCGCG	CCGCG	Frameshift		iniA
	424320	TCC	TCCC	Frameshift		PPE7
	427310	TTGCCGAGGTTTGCACTGCCGAGGTTTGCACTGCCGAGGTTTGCACTGCCGAGGTTTGCACTGCC	TTGCCGAGGTTTGCACTGCCGAGGTTTGCACTGCCGAGGTTTGCACTGCC	Codon deletion	ggcagtgcaaacctc/-	PPE8	GSANL2436-
	510831	TCCGGGGGGCGCACCGGGGG	TCCGGGGG	Codon deletion	tcccccggtgcgccc/tcc	ctpH	SPGAP1491S
	580773	GGGGGCACCACCCGCTTGCGGGGGAG	GG	Intergenic
	769962	GCCC	GCC	Frameshift		end
	859131	C	CA	Frameshift		cyp123
	874835	CC	CCGC	Frameshift		ptrBa
	889014	AAGGAGG	A	Intergenic
	968426	AGCCGGGTTGGCCGG	AGCCGGGTTGGCCGGGTTGGCCGG	Codon insertion	-/CCGGCCAAC	PE_PGRS15	-602PAN
	976896	TTG	T	Frameshift		PPE13
	1010204	CGG	CGGG	Frameshift		Rv0907
	1150321	TGCCCGACAGCAAGGCC	TGCC	Frameshift		kdpD
	1159161	GCCCACC	GCC	Frameshift		Rv1034c
	1165521	TA	TAA	Intergenic
	1168715	CTT	CTTT	Frameshift		Rv1046c
	1277869	GT	GTT	Intergenic
	1313337	A	AG	Intergenic
	1365837	CGGGG	CGGGGG	Intergenic
	1374936	CAA	CA	Frameshift		Rv1232c
	1527449	GT	GTT	Frameshift		Rv1358
	1625347	CGGG	CGGGG	Frameshift		opcA
	1753519	GCCCC	GCCCCC	Frameshift		fadD11.1
	1894300	GG	GGTCTTGCCGCG	Frameshift		Rv1668c
	1986623	GTT	GTTT	Frameshift		Rv1754c
	2094911	ACAGCGTCAGCGTCAG	ACAGCGTCAG	Codon deletion	actgacgct/act	gnd1	TDA88T
	2109523	CGG	CGGG	Intergenic
	2133468	TTCGCAT	TTCGCATGCCGTCACCTCGCAT	Nonsense	gta/gATGCGAGGTGACGGCta	Rv1883c	V73DAR*RL
	2137521	AC	ACTCCGATCACC	Frameshift		Rv1888c
	2207591	T	TC	Intergenic
	2268725	A	AG	Frameshift		Rv2024c
	2300205	A	AC	Frameshift		pks12
	2357268	TGCCGCCGCCGCCGCCGCCG	TGCCGCCGCCGCCGCCG	Frameshift		PE_PGRS36
	2365413	AT	ATT	Intergenic
	2368564	TAA	TA	Intergenic
	2382085	AGTG	AG	Frameshift		PPE37
	2401883	C	T	Intergenic
	2470886	AAACTTAGCCGCGA	AA	Codon change and Codon deletion	aaacttagccgcgag/aag	Rv2206	KLSRE89K
	2523205	GCG	GCGCCG	Intergenic
	2525722	CGGGGG	CGGGG	Frameshift		Rv2250A
	2617632	A	AT	Intergenic
	2704884	AC	ACAGCGACCATATCGCCGAGCTC	Codon insertion	-/AGCGACCATATCGCCGAGCTC	Rv2407	-64SDHIAEL
	2881597	AGGGGGG	AGGGGG	Frameshift		Rv2561
	3028101	ACC	ACCC	Frameshift		Rv2715
	3073868	T	C	Missense	Acc/Gcc	thyA	T202A
	3131469	TTGT	TTGTCGGCGATGT	Codon insertion	-/ACATCGCCG	Rv2823c	-101TSP
	3179242	ACGGCGGCGGCG	ACGGCGGCG	Codon deletion	gacgcc/gac	Rv2867c	DA20D
	3190145	TCCCCCC	TCCCCC	Frameshift		Rv2880c
	3247856	G	C	Synonymous	cgG/cgC	ppsA	R804
	3302324	AGCGAG	A	Frameshift		fadD29
	3415180	ACACCTAGGGGGTGGCACCTAGGGGGTGGCAC	ACACCTAGGGGGTGGCAC	Intergenic
	3473996	GA	GAA	Intergenic
	3480375	GAAA	GAA	Frameshift		Rv3113
	3519294	GGCC	GGCCGCC	Codon change and Codon insertion	cac/cGCCac	nuoH	H6RH
	3554066	C	CG	Intergenic
	3580636	CTTT	CTT	Frameshift		lipV
	3590686	GT	GCT	Intergenic
	3595488	CAGCGTAGT	CAGCGTAGTCTGGGAGCGTAGT	Intergenic
	3730741	G	A	Synonymous	ggC/ggT	PPE54	G2065
	3884906	A	G	Missense	Aaa/Gaa	Rv3467	K315E
	3998059	AGGCGGCGGCGGC	AGGCGGCGGC	Codon change and Codon deletion	gcggcc/gcc	PPE64	AA30A
	4093879	TGGGGG	TGGGG	Frameshift		PE_PGRS60
	4095001	CG	C	Frameshift		Rv3655c
	4197138	CTT	CTTT	Intergenic
	4198611	CGGGGG	CGGGG	Intergenic
	4336090	A	AT	Intergenic
	4338595	GC	G	Intergenic
	4353201	CCCGCCGCCGCC	CCCGCCGCC	Codon change and Codon deletion	ccgcca/cca	Rv3876	PP67P
	4383144	CC	CCGGGGC	Frameshift		Rv3897c
	4400660	ACCC	ACC	Frameshift		sigM
a	Mutated nucleotide is indicated by capitalized letter.
