# Supplementary material for: Unraveling Mycobacterium tuberculosis genomic diversity and evolution in Lisbon, Portugal, a highly drug resistant setting
Source: BMC Genomics. 2014 Nov 18;15(1):991. doi: 10.1186/1471-2164-15-991 (PMC4289236; doi:10.1186/1471-2164-15-991)
Supplement: Supplementary file 13 — Additional file 13: Mutations found to be acquired along node-delimited branches in the Q1 subtree. Position, Reference Sequence and Mutated Sequence are derived from the VCF format. (XLSX 18 KB) [file 12864_2013_6861_MOESM13_ESM.xlsx]

## Sheet: Folha1
Additional file 13 - Mutations found to be acquired along node-delimited branches in the Q1 subtree. Position, Reference Sequence and Mutated Sequence are derived from the VCF format.
Branch	Position	Reference Sequence	Mutated Sequence	Type	Codon Changea	Affected ORF	Mutation
A-B
	49439	C	T	Synonymous	gcG/gcA	Rv0045c	A167
	176432	A	G	Missense	Acc/Gcc	Rv0149	T245A
	402528	C	T	Missense	tGc/tAc	aspC	C212Y
	501882	C	G	Synonymous	gtC/gtG	thiO	V245
	661798	A	G	Synonymous	ttA/ttG	nrdZ	L168
	912267	C	G	Missense	Ccg/Gcg	Rv0819	P178A
	1187439	T	C	Missense	gTt/gCt	Rv1065	V2A
	1267195	G	A	Intergenic
	1267253	G	A	Intergenic
	1295129	C	T	Missense	aCc/aTc	typA	T321I
	1673425	C	T	Intergenic
	1771865	C	T	Synonymous	cgG/cgA	Rv1565c	R655
	1790063	C	T	Intergenic
	1877638	A	G	Missense	Act/Gct	pks7	T779A
	1973157	T	G	Synonymous	ccT/ccG	pknF	P340
	2058302	A	G	Missense	cAg/cGg	Rv1816	Q16R
	2088604	G	A	Synonymous	gaC/gaT	PE_PGRS34	D305
	2204092	G	A	Missense	aCc/aTc	Rv1960c	T45I
	2211971	G	C	Missense	Gac/Cac	mce3C	D116H
	2300639	G	A	Synonymous	acC/acT	pks12	T2116
	2439519	G	A	Synonymous	cgC/cgT	Rv2177c	R143
	2584866	G	C	Intergenic
	2684464	G	A	Intergenic
	2701886	T	G	Missense	Acc/Ccc	lepA	T455P
	2780470	A	C	Missense	cTg/cGg	gdh	L598R
	2964540	G	A	Missense	Ggc/Agc	Rv2638	G46S
	2974933	A	G	Missense	aTc/aCc	Rv2650c	I101T
	3401605	G	A	Missense	gCg/gTg	Rv3041c	A105V
	3593546	T	C	Synonymous	aaT/aaC	Rv3216	N9
	3694960	C	T	Missense	Cgc/Tgc	pmmB	R33C
	3792581	G	C	Missense	aCg/aGg	Rv3378c	T223R
	3992801	C	G	Synonymous	gtC/gtG	fdxB	V39
	4097203	G	C	Missense	aaC/aaG	Rv3659c	N264K
	4266215	C	T	Synonymous	ctG/ctA	fbpA	L148
	4277856	C	T	Missense	cCg/cTg	PE_PGRS62	P429L
	4365983	T	C	Missense	Acc/Gcc	Rv3884c	T286A
B-C
	15505	G	C	Missense	Gac/Cac	trpG	D198H
	105060	G	A	Synonymous	gaC/gaT	Rv0095c	D52
	164643	T	C	Synonymous	gtT/gtC	cyp138	V426
	204604	C	T	Synonymous	atC/atT	lprK	I180
	236250	G	A	Synonymous	agC/agT	Rv0198c	S86
	490655	T	C	Synonymous	agA/agG	Rv0406c	R17
	507624	T	C	Synonymous	cgA/cgG	Rv0421c	R46
	666566	A	C	Missense	aTg/aGg	Rv0573c	M226R
	1156979	C	A	Missense	cGg/cTg	trcS	R326L
	1274156	C	T	Synonymous	Ctg/Ttg	mmpL13b	L268
	1324915	T	G	Missense	Aat/Cat	Rv1184c	N233H
	1465786	C	T	Synonymous	ctC/ctT	atpG	L301
	1598720	C	A	Missense	gCg/gAg	whiA	A272E
	1674782	T	C	Missense	aTc/aCc	inhA	I194T
	1777422	C	T	Synonymous	Ctg/Ttg	bioF1	L241
	1862460	T	C	Missense	Ata/Gta	PE_PGRS30	I975V
	1888061	A	G	Synonymous	gcA/gcG	pks9	A12
	1923027	C	T	Missense	Cac/Tac	Rv1698	H95Y
	2009774	CGGG	CGGGG	Frameshift		Rv1775
	2009908	A	G	Missense	aAt/aGt	Rv1775	N246S
	2041559	GC	G	Intergenic
	2193376	C	G	Missense	gaC/gaG	ribA1	D257E
	2443423	C	T	Missense	aCg/aTg	Rv2181	T41M
	2854654	G	A	Synonymous	atC/atT	Rv2530c	I11
	3007095	A	G	Intergenic
	3007148	A	G	Intergenic
	3028101	ACC	ACCC	Frameshift		Rv2715
	3138416	G	A	Missense	Ccg/Tcg	ugpC	P256S
	3141353	C	G	Synonymous	acG/acC	ugpA	T290
	3520172	G	A	Synonymous	ctG/ctA	nuoH	L297
	3652033	TG	TGG	Frameshift		ctpC
	3680075	C	T	Missense	Ccg/Tcg	lhr	P1101S
	4031470	G	T	Synonymous	gtC/gtA	PE_PGRS58	V563
	4182269	C	G	Missense	tCc/tGc	ligC	S171C
	4186821	T	C	Missense	aTg/aCg	Rv3736	M63T
	4195009	G	A	Missense	gCa/gTa	ctpJ	A122V
	4198319	A	G	Synonymous	ctT/ctC	Rv3750c	L93
	4216505	C	A	Missense	Gcg/Tcg	Rv3771c	A76S
	4225830	G	A	Synonymous	cgG/cgA	Rv3779	R282
	4247781	T	C	Missense	aTg/aCg	embB	M423T
	4328127	G	C	Synonymous	tcG/tcC	ethR	S193
	4402703	A	C	Missense	Agt/Cgt	trxB2	S326R
C-D
	484379	G	T	Missense	Gcg/Tcg	fadD30	A135S
	761155	C	T	Missense	tCg/tTg	rpoB	S450L
	2288868	A	C	Missense	gTc/gGc	pncA	V125G
	3550815	A	C	Missense	gAt/gCt	Rv3183	D34A
	3862472	GAA	GA	Intergenic
	4247429	A	G	Missense	Atg/Gtg	embB	M306V
D-E
	761998	T	C	Missense	cTg/cCg	rpoB	L731P
E-F
	1473246	A	G	rRNA mutation	-	rrs
F-G
	836538	A	G	Missense	Aac/Gac	PE_PGRS9	N280D
	968426	AGCCGGGTTGGCCGG	AGCCGGGTTGGCCGGGTTGGCCGG	Codon insertion	-/CCGGCCAAC	PE_PGRS15	-602PAN
	2365413	AT	ATT	Intergenic
a	Mutated nucleotide is indicated by capitalized letter.
