# Supplementary material for: Unraveling Mycobacterium tuberculosis genomic diversity and evolution in Lisbon, Portugal, a highly drug resistant setting
Source: BMC Genomics. 2014 Nov 18;15(1):991. doi: 10.1186/1471-2164-15-991 (PMC4289236; doi:10.1186/1471-2164-15-991)
Supplement: Supplementary file 15 — Additional file 15: Genomic mapping of Insertion Sequnces relative to the genome of M. tuberculosis H37Rv. Black squares indicate presence of the IS at the specified locations by mapping of both 5′ and 3′ ends, if both ends were used in mapping analysis. MIRU-VNTR cluster indicates the 24-loci MIRU-VNTR cluster of any given isolate, except if non-clustered (NC) or not determined (nd). Grey quares indicate mapping of only one end. (XLSX 19 KB) [file 12864_2013_6861_MOESM15_ESM.xlsx]

## Sheet: all (10)
Additional file 15 - Genomic mapping of Insertion Sequnces relative to the genome of M. tuberculosis H37Rv. Black squares indicate presence of the IS at the specified locations by mapping of both 5' and 3' ends, if both ends were used in mapping analysis. MIRU-VNTR cluster indicates the 24-loci MIRU-VNTR cluster of any given isolate, except if non-clustered (NC) or not determined (nd). Grey quare…
IS	Mapped End Position		Isolate	RGTB423	ARS7496	HCC759_09	IHMT295_08	IHMT69_11	CCDC5079	CCDC5180	HN878	R1207	X122	ARS9427	HCC1095_10	HPV51_09	FF674_96	ARS11285	CDC1551	FF181_97	FF291_98	ARS10348	IHMT134_09	IHMT288_95	FF359_98	ARS1900	ARS2202_2	ARS2202	ARS3649	ARS6483	ARS6539	ARS7884	ARS8437	HCC1470_11	IHMT82_09	ARS6559	ARS1930	ARS11131	ARS11661	ARS12740	HCC1276_11	HCC916_10	HPV115_08	IHMT194_11	IHMT149_09	IHMT308_08	IHMT361_08	IHMT80_11	ARS4857
			SCG	1	2	2	2	2	2	2	2	2	2	3a	3b	3c	4	4	4	5	5	5	5	5	5	5	5	5	5	5	5	5	5	5	5	5	5	5	5	5	5	5	5	5	5	5	5	5	5
	5'	3'	MIRU-VNTR Cluster	nd	NC	NC	NC	NC	nd	nd	nd	nd	nd	NC	NC	NC	NC	NC	nd	Lisboa3-A	Lisboa3-A	Lisboa3-A	Lisboa3-A	Lisboa3-A	Lisboa3-B	Lisboa3-B	Lisboa3-B	Lisboa3-B	Lisboa3-B	Lisboa3-B	Lisboa3-B	Lisboa3-B	Lisboa3-B	Lisboa3-B	Lisboa3-B	NC	NC	Q1	Q1	Q1	Q1	Q1	Q1	Q1	Q1	Q1	Q1	Q1	NC
IS1532	3845971	3843887		1	1	1	1	1	1	1	1	1	1	1	1
IS1533	3288462	3290505		1	1	1	1	1	1	1	1	1	1	1	1	1	1	1	1	1	1	1	1	1	1	1	1	1	1	1	1	1	1	1	1	1	1	1	1	1	1	1	1	1	1	1	1	1	1
IS1537	4303416a	4301542		2	1	1	1	1	1	1	1	1	1	1	1	1	1	1	1	1	1	1	1	1	1	1	1	1	1	1	1	1	1	1	1	1	1	1	1	1	1	1	1	1	1	1	1	1	1
IS1538	3335793	b		1	1	1	1	1	1	1	1	1	1	1	1	1	1	1	1	1	1	1	1	1	1	1	1	1	1	1	1	1	1	1	1	1	1	1	1	1	1	1	1	1	1	1	1	1	1
IS1539	3196433	3194165		1	1	1	1	1	1	1	1	1	1	1	1	1	1	1	1	1	1	1	1	1	1	1	1	1	1	1	1	1	1	1	1	1	1	1	1	1	1	1	1	1	1	1	1	1	1
IS1540	c	3847643		1	1	1	1	1	1	1	1	1	1	1	1	1	1	1	1	1	1	1	1	1	1	1	1	1	1	1	1	1	1	1	1	1	1	1	1	1	1	1	1	1	1	1	1	1	1
IS1552	3850141	3849295d		1	1	1	1	1	1	1	1	1	1	1	2	1	1	1	1	1	1	1	1	1	1	1	1	1	1	1	1	1	1	1	1	1	1	1	1	1	1	1	1	1	1	1	1	1	1
IS1553	4079799	4078505		1	1	1	1	1	1	1	1	1	1	1	1	1	1	1	1	1	1	1	1	1	1	1	1	1	1	1	1	1	1	1	1	1	1	1	1	1	1	1	1	1	1	1	1	1	1
IS1556	2342941	2344411e		1	1	1	1	1	1	1	1	1	2	1	1	1	1	1	1	1	1	1	1	1	1	1	1	1	1	1	1	1	1	1	1	1	1	1	1	1	1	1	1	1	1	1	1	1	1
IS1560	1160434	1158920		1	1	1	1	1	1	1	1	1	1	1	1	1	1	1	1	1	1	1	1	1	1	1	1	1	1	1	1	1	1	1	1	1	1	1	1	1	1	1	1	1	1	1	1	1	1
IS1561	3755034	b		1	1	1	1	1	1	1	1	1	1	1	1	1	1	1	1
IS1602	b	3102207		1	1	1	1	1	1	1	1	1	1	1	1	1	1	1	1	1	1	1	1	1	1	1	1	1	1	1	1	1	1	1	1	1	1	1	1	1	1	1	1	1	1	1	1	1	1
IS1603	3558346	3557313		1	1	1	1	1	1	1	1	1	1	1	1	1	1	1	1	1	1	1	1	1	1	1	1	1	1	1	1	1	1	1	1	1	1	1	1	1	1	1	1	1	1	1	1	1	1
IS1604	3116816	3118226f		1	1	1	1	1	2	1	1	1	1	1	1	1	1	1	1	1	1	1	1	1	1	1	1	1	1	1	1	1	1	1	1	1	1	1	1	1	1	1	1	1	1	1	1	1	1
IS1605	921574	921893g		1	1	1	1	1	1	1	1	1	1	2	1	1	1	1	1	1	1	1	1	1	1	1	1	1	1	1	1	1	1	1	1	1	1	1	1	1	1	1	1	1	1	1	1	1	1
IS1606	947310	947642		1	1	1	1	1	1	1	1	1	1	1	1	1	1	1	1	1	1	1	1	1	1	1	1	1	1	1	1	1	1	1	1	1	1	1	1	1	1	1	1	1	1	1	1	1	1
IS1607	2260442h	2261671		1	1	1	1	1	1	1	1	1	1	2	1	1	1	1	1	1	1	1	1	1	1	1	1	1	1	1	1	1	1	1	1	1	1	1	1	1	1	1	1	2	1	1	1	1	1
IS1608	3753764	3754254		1	1	1	1	1	1	1	1	1	1	1	1	1	1	1	1	1	1	1	1	1	1	1	1	1	1	1	1	1	1	1	1	1	1	1	1	1	1	1	1	1	1	1	1	1	1
IS1608	4318774	4319264		1	1	1	1	1	1	1	1	1	1	1	1	1	1	1	1	1	1	1	1	1	1	1	1	1	1	1	1	1	1	1	1	1	1	1	1	1	1	1	1	1	1	1	1	1	1
ISB9	1999814	1998583		1	1	1	1	1	1	1	1	1	1	1	1	1	1	1	1	1	1	1	1	1	1	1	1	1	1	1	1	1	1	1	1	1	1	1	1	1	1	1	1	1	1	1	1	1	1
a	did not map on RGTB423
b	End not used for mapping
c	Mapping of the IS1540 5' end yielded multiple hits per strain and highly variable, for this reason it was omitted.
d	did not mapp on HCC1095_10
e	did not map on X122
f	did not map on CCDC5079
g	did not map on ARS9427
h	did not map on IHMT194_11 and ARS9427
[truncated: 30 more columns]
