# Supplementary material for: Unraveling Mycobacterium tuberculosis genomic diversity and evolution in Lisbon, Portugal, a highly drug resistant setting
Source: BMC Genomics. 2014 Nov 18;15(1):991. doi: 10.1186/1471-2164-15-991 (PMC4289236; doi:10.1186/1471-2164-15-991)
Supplement: Supplementary file 16 — Additional file 16: Mapped positions of IS6110 found across the genomes of the 75 analyzed M. tuberculosis clinical isolates in relation to M. tuberculosis H37Rv. Each mapped position shown refers to a IS6110 end from which the genomic position of insertion was deduced, referred on the Mapped End column. Chain column shows the chain coding for IS6110 copy in question and consequently, its orientation. Confidence column corresponds to the quality/confidence level classification explained in the Materials and Methods section. ORF column shows: the affected ORF in case of an intragenic insertion site; intergenic if the site is intergenic and mapped IS is not on the proper orientation to exert a putative upregulatory effect on an ORF located downstream of the IS 3′ end; or, the preffix up indicating that the mapped IS is upstream and in the same orientation of a downstream ORF, followed by a number indicating the distance to the downstream ORF and, followed by the ORF designation, gene or feature designation. Black squares indicate IS6110 copies mapped at both 5′ and 3′ end; grey squares indicate IS6110 copies that only the mapped end indicated in the Mapped End column was mapped; and, yellow squares indicate IS6110 copies on which the only mapped end is the other end than the one indicated in the Mapped End column. MIRU-VNTR cluster indicates the 24-loci MIRU-VNTR cluster of any given isolate, except if non-clustered (NC) or not determined (nd). Column and line totals account for the number of IS6110 copies mapped on each line and column, respectively. Isolates highlighted in red and blue belong to Lisboa3 and Q1 clades, respectively. (XLSX 85 KB) [file 12864_2013_6861_MOESM16_ESM.xlsx]

## Sheet: Folha1
Additional file 16 - Mapped positions of IS6110 found across the genomes of the 75 analyzed M. tuberculosis clinical isolates in relation to M. tuberculosis H37Rv. Each mapped position shown refers to a IS6110 end from which the genomic position of insertion was deduced, referred on the Mapped End column. Chain column shows the chain coding for IS6110 copy in question and consequently, its orient…
Position	Mapped End	Confidence	Chain	ORF	Isolate	RGTB423	ARS7496	CCDC5079	CCDC5180	HCC759_09	HN878	IHMT295_08	IHMT69_11	R1207	X122	ARS9427	HCC1095_10	HPV51_09	FF674_96	ARS11285	CDC1551	FF181_97	FF291_98	ARS10348	IHMT134_09	IHMT288_95	FF359_98	ARS1900	ARS2202	ARS3649	ARS6483	ARS6539	ARS7884	ARS8437	HCC1470_11	IHMT82_09	ARS6559	ARS1930	ARS11131	ARS11661	ARS12740	HCC1276_11	HCC916_10	HPV115_08	IHMT194_11	IHMT149_09	IHMT308_08	IHMT361_08	IHMT80_11
					SCG	1	2	2	2	2	2	2	2	2	2	3a	3b	3c	4	4	4	5	5	5	5	5	5	5	5	5	5	5	5	5	5	5	5	5	5	5	5	5	5	5	5	5	5	5	5
					MIRU-VNTR Cluster	nd	NC	nd	nd	NC	nd	NC	NC	nd	nd	NC	NC	NC	NC	NC	NC	Lisboa3-A	Lisboa3-A	Lisboa3-A	Lisboa3-A	Lisboa3-A	Lisboa3-B	Lisboa3-B	Lisboa3-B	Lisboa3-B	Lisboa3-B	Lisboa3-B	Lisboa3-B	Lisboa3-B	Lisboa3-B	Lisboa3-B	NC	NC	Q1	Q1	Q1	Q1	Q1	Q1	Q1	Q1	Q1	Q1	Q1
1591	3'	high	+	up461_dnaN			1		1	1	1	1	1	1	1
1875	3'	lesser	+	up177_dnaN												1
1877	3'	high	+	up175_dnaN
65238	5'	high	-	Rv0061
401267	5'	high	-	Rv0336
475210	5'	lesser	-	Rv0395												1
483295	5'	high	-	mmpS1													1	1	1	1	1
483580	5'	high	-	mmpS1																		1	1	1	1	1	1	1	1	1	1	1	1	1	1	1	1	1	1	1	1	1	1	1	1	1	1	1	1
607626	5'	high	-	Rv0515
613995	3'	high	+	gabP						1
798653	3'	high	+	up180_Rv0698
850083	3'	high	+	IG												1
850176	5'	high	-	up136_PPE12
850535	3'	high	+	IG
888786	5'	lesser	-	up150_Rv0794c			1	1	1	1	1	1	1	1	1
888786	3'	lesser	+	up235_IS6110													1
888790	3'	lesser	-	up154_Rv0794c												1
888927	5'	lesser	+	up94_IS6110
888993	5'	lesser	+	up28_IS6110					1	2	2	2			2
889015	3'	lesser	-	up379_Rv0794c																		1	1	1	1	1	1	1	1	1	1	1	1	1	1	1	1
889021	3'	high	-	up385_Rv0794c
889021	5'	lesser	+	up13_IS1547
890375	3'	lesser	+	up12_IS1547		1
890499	5'	lesser	-	IS1547
891080	5'	high	-	IS1547													1
901405	3'	high	+	up230_Rv0807
901406	3'	high	+	up229_Rv0807
901574	3'	high	+	up61_Rv0807
931887	3'	lesser	-	IG
932201	5'	med	-	IG																		2	2	2	2	2	2	2	2	2	2	2	2	2	2	2	2	1	1	1	1	1	1	1	1	1	1	1	1
937114	3'	high	+	pip			1						1
986511	5'	high	-	up540_Rv0887c
1026833	3'	high	+	IS1554											1
1026903	5'	high	-	up10_IS1554										1
1075889	5'	high	-	Rv0963c
1075947	5'	high	-	Rv0963c													1
1094408	3'	med	+	IG
1096507	5'	lesser	+	up309_mprA
1101615	3'	high	+	up188_Rv0986													1
1175581	3'	high	+	up142_Rv1052																											1
1175639	5'	high	-	up939_Rv1051c						1
1262964	3'	med	-	PPE16				1	1	2	1	1			1
1481528	3'	high	+	Rv1319c																		1	1	1	1	1	1	1	1	1	1	1	1	1	1	1	1	1	1	1	1	1	1	1	1	1	1	1	1
1481528	3'	high	+	Rv1319c
1533686	3'	high	+	IG
1541952	3'	high	-	IG		1
1543350	5'	high	-	up44_IS6110
1543428	5'	high	-	Rv1371										1
1543968	5'	high	-	Rv1372			1	1	1	1	1	1	1		1
1657012	5'	high	-	ctpD			1		1	1	1	1	1		1
1694414	3'	high	+	Rv1503c																																		1
1694659	5'	high	-	Rv1504c												1
1695399	3'	high	+	Rv1505c
1695516	3'	high	+	Rv1505c
1710666	3'	high	+	up67_Rv1519
1712384	5'	high	-	fadD25										1
1761423	5'	high	-	Rv1556																																		1
1890164	5'	lesser	+	pks9
1895414	5'	med	+	up312_Rv1669																		1	1	1	2	1	1	1	1	1	1	1	1	1	1	2	1
1895650	5'	high	-	up308_Rv1668c
1896054	5'	med	+	Rv1669								1
1906425	5'	high	-	Rv1682																		1	1		1	1
1915310	3'	high	+	up217_lprJ
1928049	5'	high	-	Rv1702c
1950764	3'	lesser	-	Rv1724c
1957895	3'	high	+	gabD2
1981599	3'	high	+	IG																																		1
1986621	3'	lesser	+	Rv1754c													1
1986626	3'	lesser	-	Rv1754c																		2	2	2	2	2	2	2	2	2	2	2	2	2	2	2	2	2	2	2	2	2	2	2	2	2	2	2	2
1986626	3'	lesser	-	Rv1754c
1986627	5'	lesser	+	Rv1754c													1
1986639	3'	lesser	-	Rv1754c			1	1	1	1	1	1	1	1	1
1987082	3'	high	+	plcD
1987456	5'	lesser	-	plcD
1987460	3'	lesser	-	plcD												1
1987499	3'	lesser	+	plcD
1987703	3'	lesser	-	up7_plcD
1989057	3'	lesser	+	cut1							1					1																								1
1989077	5'	lesser	-	cut1												1
1989079	5'	lesser	-	cut1
1992736	3'	high	+	up417_Rv1760
1992736	5'	lesser	-	up159_Rv1759c
1996101	5'	lesser	+	IG
1997455	3'	lesser	+	IG		1
1997622	5'	high	-	Rv1765c
1997627	5'	high	-	Rv1765c
1998469	3'	high	+	Rv1765c
1998599	3'	high	+	ISB9
1998622	5'	lesser	-	ISB9			1		1	1	1	1	1	1	1
1998787	3'	high	+	ISB9
1998792	5'	med	-	ISB9				2
1998809	5'	lesser	-	ISB9																		1	1	1	1	1	1	1	1	1	1	1	1	1	1	1	1	1	1	1	1	1	1	1	1	1	1	1	1
1998837	5'	lesser	-	ISB9
1999057	3'	high	+	ISB9
1999703	3'	high	+	ISB9
1999884	3'	high	+	Rv1766
2010921	5'	high	-	cyp144
2038723	3'	high	+	up436_lppT									1
2038790	5'	lesser	+	up369_lppT
2038808	5'	high	-	IG
2038895	5'	high	-	IG							1
2039173	3'	lesser	+	lppT
2040443	3'	high	+	PPE28					1
2040586	5'	lesser	+	PPE28						1
2040717	3'	lesser	+	PPE28						1
2041235	3'	high	+	PPE28
2041742	3'	lesser	-	IG				1
2046988	3'	high	+	IG																												1
2047367	5'	high	-	up18_Rv1804c
2163393	5'	lesser	+	PPE34									1
2163393	3'	lesser	-	PPE34			1						1
2163400	3'	high	+	PPE34										1
2163462	5'	lesser	+	PPE34									1
2163462	3'	med	-	PPE34			2						2
2163474	5'	lesser	+	PPE34										1
2163646	5'	high	-	PPE34							1
2165919	5'	lesser	-	PPE34									1
2165987	3'	high	+	PPE34
2166112	3'	high	+	PPE34														1
2166308	3'	high	+	PPE34												1
2180842	5'	high	-	Rv1928c
2180857	3'	high	+	Rv1928c										1
2219541	3'	high	+	up213_Rv1977
2219788	3'	high	+	Rv1977
2245298	3'	high	+	Rv2000
2262012	3'	lesser	+	Rv2015c		1
2262179	5'	high	-	Rv2015c
2262184	5'	high	-	Rv2015c
2263026	3'	high	+	Rv2015c
2263160	5'	lesser	+	up266_Rv2016
2263624	5'	high	-	Rv2016			1	1	1	1	1	1	1		1
2263779	3'	lesser	-	Rv2016										1
2265112	3'	lesser	-	IG
2266085	3'	high	+	Rv2019
2266164	5'	lesser	-	Rv2019										1
2266240	5'	lesser	-	Rv2019
2289268	5'	high	-	up27_pncA
2334673	3'	high	+	up386_Rv2078
2334685	3'	high	+	up374_Rv2078			1						1
2364762	5'	high	-	Rv2104c
2365414	5'	high	+	up591_PE22
2366893	5'	med	-	IG				1	1	1	1	1			1
2366897	3'	lesser	-	IG
2367205	5'	med	-	IG				1				1			1
2367206	5'	lesser	-	IG
2367673	3'	high	+	up38_PPE36
2367673	5'	high	-	IG							1
2386213	3'	high	+	up80_Rv2125													1
2430117	3'	high	-	up259_Rv2166c
2439304	5'	high	-	IS1558													1
2442347	5'	high	-	Rv2180c			1						1
2456838	5'	med	-	up95_trpD																		1	1	1	1	1	1	1	1	1	1	1	1	1	1	1	1	1	1	1	1	1	1	1	1	1	1	1	1
2550014	5'	high	+	up192_Rv2280		1
2555928	5'	high	-	up52_Rv2282c
2559503	5'	high	-	Rv2286c			1						1
2582457	5'	high	-	up159_Rv2309c																																			1	1	1	1	1	1	1	1	1	1	1
2584443	3'	high	+	up43_Rv2312						1
2608661	3'	high	+	up135_cysK1
2610860	3'	high	+	Rv2336													1
2610897	3'	lesser	-	Rv2336
2628462	5'	high	-	plcC																								1		1				1	1
2628681	3'	lesser	-	plcC
2630571	5'	high	-	plcA
2633549	5'	lesser	+	PPE38
2633840	3'	high	+	PPE38
2634021	3'	lesser	+	PPE38				1	1		1	1			1
2634049	5'	lesser	+	PPE38			1	1	1	1	1	1	1		1
2634049	3'	lesser	-	PPE38										1
2634048	5'	high	-	PPE38													1
2634070	5'	lesser	+	PPE38
2634115	3'	med	+	IG
2634116	5'	med	-	up18_PPE38										2
2635577	3'	lesser	-	IG
2636931	3'	lesser	+	IG		1
2637045	3'	lesser	+	IG						1
2639360	3'	lesser	+	PPE40
2639489	3'	high	+	PPE40
2639516	3'	lesser	+	PPE40		1
2684029	5'	high	-	Rv2390c
2684061	3'	high	+	Rv2390c										1
2720798	5'	high	-	IS1558													1
2728618	5'	high	-	Rv2432c						1
2807870	3'	high	+	Rv2492
2926151	5'	high	-	IG														1
2945037	3'	med	+	up293_Rv2616
2972109	5'	high	+	IG
2982598	5'	high	-	IG								1
3048411	3'	high	+	Rv2735c												1
3083203	3'	high	+	Rv2775
3114433	3'	high	+	Rv2807
3114819	3'	high	+	up227_Rv2808
3114885	5'	high	-	up161_Rv2808
3125848	5'	high	-	Rv2818c
3125900	3'	high	+	Rv2818c																		1	1		1	1
3126528	5'	high	-	Rv2819c													1
3127931	3'	lesser	+	Rv2820c			1	1	1	1	1	1	1	1	1
3129340	5'	high	-	Rv2822c
3289186	5'	high	-	IS1533						1
3302966	5'	high	-	up511_fadD29						1
3310385	5'	high	-	IG
3377326	3'	high	+	PPE46															1	1	1
3378338	3'	high	+	PE27A
3378343	5'	lesser	+	PE27A												1
3378550	5'	high	-	up99_PE27A			1		1		1	1	1	1	1
3378554	5'	lesser	+	IG				1		1
3378893	5'	high	-	esxR
3379024	3'	med	+	IG				2	1	2	1	1			1
3379768	5'	lesser	+	PPE47															1	2	2
3380916	3'	lesser	+	PE29
3465467	5'	high	-	Rv3096																		1	1		1	1
3480370	3'	high	+	Rv3113																		1	1	1	1	1	1	1	1	1	1	1	1	1	1	1	1	1	1	1	1	1	1	1	1	1	1	1	1
3486440	5'	high	-	IG
3487818	5'	high	-	IG						1
3487968	5'	high	-	IG
3491589	5'	high	-	PPE49
3491679	5'	high	-	up28_PPE49
3493840	3'	high	+	Rv3128c
3493907	5'	med	-	Rv3128c				1	1	1	1	1			1
3546224	5'	high	-	Rv3177
3547341	3'	high	+	up277_Rv3179					1
3547341	5'	high	-	IG							1
3547706	3'	high	+	Rv3179																																	1
3549138	5'	high	-	IG
3549184	3'	high	+	IG													1
3549196	5'	high	-	IG				1	1	1	1	1			1
3550844	5'	high	-	Rv3183
3550974	3'	high	+	Rv3183																																		1
3551136	5'	high	-	IG
3552584	3'	med	+	up129_IS6110		2
3552713	5'	high	+	up231_Rv3188						1
3554112	5'	high	-	IG
3555750	5'	high	-	Rv3190c
3709335	5'	high	-	moaX													1
3709533	5'	high	-	moaX											1
3710382	5'	lesser	+	up0_IS1547
3711736	3'	lesser	+	up0_IS1547		1
3711860	5'	lesser	-	IS1547
3712441	5'	high	-	IS1548													1
3714140	5'	lesser	-	sigJ
3764923	3'	high	+	PPE56											1
3796688	3'	high	+	lytB1										1
3797824	3'	med	+	idsB			1	1		1	1	1	1		1
3844524	5'	high	-	IS1532												1
3844677	5'	high	-	IS1533			1	1	1	1	1	1	1		1
3849290	5'	high	-	up484_IS1540													1
3890779	5'	lesser	+	IG		1
4077858	5'	high	-	IG
4172767	3'	high	+	up188_Rv3727
4183431	5'	med	+	Rv3732																		1	1	1	1	1	1	1	1	1	1	1	1	1	1	2	1
4185827	5'	high	-	Rv3437c
4320151	3'	high	+	up553_sodA												1
					Total	10	18	18	20	29	24	22	22	18	23	13	17	3	3	3	3	13	13	10	13	13	10	11	10	11	11	11	10	11	11	10	11	11	8	9	8	8	8	8	8	8	8	8	8
[truncated: 32 more columns]
