# Supplementary material for: Unraveling Mycobacterium tuberculosis genomic diversity and evolution in Lisbon, Portugal, a highly drug resistant setting
Source: BMC Genomics. 2014 Nov 18;15(1):991. doi: 10.1186/1471-2164-15-991 (PMC4289236; doi:10.1186/1471-2164-15-991)
Supplement: Supplementary file 17 — Additional file 17: Multiple comparison test results upon comparison of mean overall Ns/S and Tv/Ts ratios for four groups of strains: Lisboa3, Q1, Beijing clades and, other non clustered strains (NC). Significant differences at the 0.05 level are highlighted in bold. (XLSX 12 KB) [file 12864_2013_6861_MOESM17_ESM.xlsx]

## Sheet: Folha3
Additional file 17 - Multiple comparison test results upon comparison of mean overall Ns/S and Tv/Ts ratios for four groups of strains: Lisboa3, Q1, Beijing clades and, other non clustered strains (NC). Significant differences at the 0.05 level are highlighted in bold.
Clades			Ns/S Ratio			Tv/Ts Ratio
A	B		Mean Difference (A-B)	p		Mean Difference (A-B)	p
Lisboa3	Q1		0.0249392	0.411167		-0.045455	0.0329643
	Beijing		-0.115603	0.0145586		-0.0642142	0.106588
	NC		-0.0792141	0.00257029		-0.0104811	0.977277
Q1	Lisboa3		-0.0249392	0.411167		0.045455	0.0329643
	Beijing		-0.140542	0.00375753		-0.0187593	0.967287
	NC		-0.104153	0.00012445		0.0349739	0.225607
Beijing	Lisboa3		0.115603	0.0145586		0.0642142	0.106588
	Q1		0.140542	0.00375753		0.0187593	0.967287
	NC		0.0363886	0.848732		0.0537331	0.240982
NC	Lisboa3		0.0792141	0.00257029		0.0104811	0.977277
	Q1		0.104153	0.00012445		-0.0349739	0.225607
	Beijing		-0.0363886	0.848732		-0.0537331	0.240982
