# Supplementary material for: Unraveling Mycobacterium tuberculosis genomic diversity and evolution in Lisbon, Portugal, a highly drug resistant setting
Source: BMC Genomics. 2014 Nov 18;15(1):991. doi: 10.1186/1471-2164-15-991 (PMC4289236; doi:10.1186/1471-2164-15-991)
Supplement: Supplementary file 18 — Additional file 18: Multiple comparison test results upon comparison of mean Ns/S and Tv/Ts ratios across the four genomic quadrants. Significant differences at the 0.05 level are highlighted in bold. (XLSX 12 KB) [file 12864_2013_6861_MOESM18_ESM.xlsx]

## Sheet: Folha3 (2)
Additional file 18 - Multiple comparison test results upon comparison of mean Ns/S and Tv/Ts ratios across the four genomic quadrants. Significant differences at the 0.05 level are highlighted in bold.
Quadrant			Ns/S Ratio			Tv/Ts Ratio
A	B		Mean Difference (A-B)	p		Mean Difference (A-B)	p
1	2		0.393329	0		-0.0982211	3.18184e-11
	3		0.104107	7.76127e-05		0.0366174	0.0986591
	4		0.0855713	0.00832778		-0.00443501	0.999506
2	1		-0.393329	0		0.0982211	3.18184e-11
	3		-0.289222	0		0.134838	6.18283e-13
	4		-0.307758	0		0.093786	1.4608e-09
3	1		-0.104107	7.76127e-05		-0.0366174	0.0986591
	2		0.289222	0		-0.134838	6.18283e-13
	4		-0.0185361	0.987065		-0.0410525	0.0613676
4	1		-0.0855713	0.00832778		0.00443501	0.999506
	2		0.307758	0		-0.093786	1.4608e-09
	3		0.0185361	0.987065		0.0410525	0.0613676
