# Supplementary material for: Unraveling Mycobacterium tuberculosis genomic diversity and evolution in Lisbon, Portugal, a highly drug resistant setting
Source: BMC Genomics. 2014 Nov 18;15(1):991. doi: 10.1186/1471-2164-15-991 (PMC4289236; doi:10.1186/1471-2164-15-991)
Supplement: Supplementary file 19 — Additional file 19: Multiple comparison test results upon comparison of mean Ns/S and Tv/Ts ratios across the four genomic quadrants for four groups of strains: Lisboa3, Q1, Beijing clades and, other non clustered strains (NC). Significant differences at the 0.05 level are highlighted in bold. (XLSX 14 KB) [file 12864_2013_6861_MOESM19_ESM.xlsx]

## Sheet: Folha4
Additional file 19 - Multiple comparison test results upon comparison of mean Ns/S and Tv/Ts ratios across the four genomic quadrants for four groups of strains: Lisboa3, Q1, Beijing clades and, other non clustered strains (NC). Significant differences at the 0.05 level are highlighted in bold.
Clades			Quadrant
			Quadrant 1						Quadrant 2						Quadrant 3						Quadrant 4
			Ns/S Ratio			Tv/Ts Ratio			Ns/S Ratio			Tv/Ts Ratio			Ns/S Ratio			Tv/Ts Ratio			Ns/S Ratio			Tv/Ts Ratio
A	B		Mean Difference (A-B)	p		Mean Difference (A-B)	p		Mean Difference (A-B)	p		Mean Difference (A-B)	p		Mean Difference (A-B)	p		Mean Difference (A-B)	p		Mean Difference (A-B)	p		Mean Difference (A-B)	p
Lisboa3	Q1		-0.0850334	0.323616		-0.0497071	0.381791		-0.130215	6.02712e-06		0.0408904	1		0.0347742	0.803689		-0.178705	1.82514e-05		0.324413	4.6663e-10		-0.178705	1.82514e-05
	Beijing		0.0672745	1		-0.0509208	0.522787		-0.382458	3.8235e-07		-0.0725896	0.25741		-0.12238	0.240892		-0.180407	0.000107767		0.0325816	0.951843		-0.180407	0.000107767
	NC		-0.0572334	0.633491		-0.0158363	1		-0.233684	4.39337e-10		0.0184208	1		0.00106235	1		-0.087168	0.0180106		0.0224147	0.99394		-0.087168	0.0180106
Q1	Lisboa3		0.0850334	0.323616		0.0497071	0.381791		0.130215	6.02712e-06		-0.0408904	1		-0.0347742	0.803689		0.178705	1.82514e-05		-0.324413	4.6663e-10		0.178705	1.82514e-05
	Beijing		0.152308	0.0183174		-0.00121371	1		-0.252243	1.55783e-05		-0.11348	0.0150465		-0.157154	0.101367		-0.00170284	1		-0.291831	1.16154e-05		-0.00170284	1
	NC		0.0278001	1		0.0338708	0.806531		-0.103468	0.00683365		-0.0224696	1		-0.0337119	0.94655		0.0915366	0.0185761		-0.301998	3.95337e-10		0.0915366	0.0185761
Beijing	Lisboa3		-0.0672745	1		0.0509208	0.522787		0.382458	3.8235e-07		0.0725896	0.25741		0.12238	0.240892		0.180407	0.000107767		-0.0325816	0.951843		0.180407	0.000107767
	Q1		-0.152308	0.0183174		0.00121371	1		0.252243	1.55783e-05		0.11348	0.0150465		0.157154	0.101367		0.00170284	1		0.291831	1.16154e-05		0.00170284	1
	NC		-0.124508	0.0270734		0.0350845	1		0.148775	0.00379598		0.0910104	0.026565		0.123442	0.293978		0.0932394	0.0513959		-0.0101669	0.999959		0.0932394	0.0513959
NC	Lisboa3		0.0572334	0.633491		0.0158363	1		0.233684	4.39337e-10		-0.0184208	1		-0.00106235	1		0.087168	0.0180106		-0.0224147	0.99394		0.087168	0.0180106
	Q1		-0.0278001	1		-0.0338708	0.806531		0.103468	0.00683365		0.0224696	1		0.0337119	0.94655		-0.0915366	0.0185761		0.301998	3.95337e-10		-0.0915366	0.0185761
	Beijing		0.124508	0.0270734		-0.0350845	1		-0.148775	0.00379598		-0.0910104	0.026565		-0.123442	0.293978		-0.0932394	0.0513959		0.0101669	0.999959		-0.0932394	0.0513959
