# Supplementary material for: Unraveling Mycobacterium tuberculosis genomic diversity and evolution in Lisbon, Portugal, a highly drug resistant setting
Source: BMC Genomics. 2014 Nov 18;15(1):991. doi: 10.1186/1471-2164-15-991 (PMC4289236; doi:10.1186/1471-2164-15-991)
Supplement: Supplementary file 20 — Additional file 20: Multiple comparison test results upon comparison of mean Ns/S ratios across the different COGs for four groups of strains: Lisboa3, Q1, Beijing clades and, other non clustered strains (NC). Significant differences at the 0.05 level are highlighted in bold. (XLSX 20 KB) [file 12864_2013_6861_MOESM20_ESM.xlsx]

## Sheet: Folha1 (2)
Additional file 20 - Multiple comparison test results upon comparison of mean Ns/S ratios across the different COGs for four groups of strains: Lisboa3, Q1, Beijing clades and, other non clustered strains (NC). Significant differences at the 0.05 level are highlighted in bold.
Clades			COGa
A	B		C			D			E			F			G			H			I			J			K			L			M			N			O			P			Q			R
			Mean Difference (A-B)	p		Mean Difference (A-B)	p		Mean Difference (A-B)	p		Mean Difference (A-B)	p		Mean Difference (A-B)	p		Mean Difference (A-B)	p		Mean Difference (A-B)	p		Mean Difference (A-B)	p		Mean Difference (A-B)	p		Mean Difference (A-B)	p		Mean Difference (A-B)	p		Mean Difference (A-B)	p		Mean Difference (A-B)	p		Mean Difference (A-B)	p		Mean Difference (A-B)	p		Mean Difference (A-B)	p
Lisboa3	Q1		0.107419	2.19221e-05		0.282051	0.0292155		-0.0868938	0.00294058		0.0630647	0.0447584		0.0634554	0.949125		-0.171703	0.50642		-0.129956	0.00883271		0.118956	0.0659087		0.0969839	0.0254715		-0.572393	0.604483		-0.0300672	0.99997		0.0833833	0.221754		-0.32737	1.27853e-12		0.474628	3.05571e-08		0.0562412	0.427661		0.574534	5.76462e-11
	NC		-0.141451	0.00262378		0.867832	2.14494e-11		-0.293459	0.000147685		-0.13138	0.00183978		-0.690559	0.20127		-0.267318	0.258753		-0.234805	0.00118928		0.00476121	1		-0.126039	0.548184		-0.686821	0.0910381		0.361858	0.0341533		-0.327542	2.27017e-05		-0.35458	2.47867e-06		0.553755	1.03781e-06		-0.0177726	0.99651		0.157156	0.130763
	Beijing		-0.220336	0.000248895		0.745833	0.00883019		-0.166447	0.212783		-0.443403	4.75536e-05		-0.799342	0.0338009		0.427327	0.000842047		-0.361652	1.41913e-05		0.0468094	0.964697		-0.495911	0.00394469		0.274213	1		1.07678	1.47889e-09		-0.761473	5.84754e-05		-1.15241	6.42686e-05		1.00102	3.41222e-09		-0.271292	6.05791e-05		0.329348	0.000116268
Q1	Lisboa3		-0.107419	2.19221e-05		-0.282051	0.0292155		0.0868938	0.00294058		-0.0630647	0.0447584		-0.0634554	0.949125		0.171703	0.50642		0.129956	0.00883271		-0.118956	0.0659087		-0.0969839	0.0254715		0.572393	0.604483		0.0300672	0.99997		-0.0833833	0.221754		0.32737	1.27853e-12		-0.474628	3.05571e-08		-0.0562412	0.427661		-0.574534	5.76462e-11
	NC		-0.24887	1.33019e-07		0.585781	0.000117497		-0.206566	0.00811093		-0.194444	1.54998e-05		-0.754015	0.150528		-0.0956148	0.984372		-0.10485	0.209666		-0.114195	0.414883		-0.223023	0.0478815		-0.114428	1		0.391925	0.177622		-0.410925	1.59111e-06		-0.0272098	0.998014		0.0791271	0.937363		-0.0740138	0.297726		-0.417378	1.08858e-07
	Beijing		-0.327754	1.09191e-05		0.463782	0.106845		-0.0795531	0.806258		-0.506467	5.84339e-06		-0.862798	0.0212788		0.59903	0.00010233		-0.231696	0.0025488		-0.0721466	0.720952		-0.592895	0.00132223		0.846606	0.250229		1.10684	6.1806e-06		-0.844857	5.79835e-06		-0.825038	0.000543652		0.526392	1.90377e-05		-0.327533	6.28469e-06		-0.245186	0.00177935
NC	Lisboa3		0.141451	0.00262378		-0.867832	2.14494e-11		0.293459	0.000147685		0.13138	0.00183978		0.690559	0.20127		0.267318	0.258753		0.234805	0.00118928		-0.00476121	1		0.126039	0.548184		0.686821	0.0910381		-0.361858	0.0341533		0.327542	2.27017e-05		0.35458	2.47867e-06		-0.553755	1.03781e-06		0.0177726	0.99651		-0.157156	0.130763
	Q1		0.24887	1.33019e-07		-0.585781	0.000117497		0.206566	0.00811093		0.194444	1.54998e-05		0.754015	0.150528		0.0956148	0.984372		0.10485	0.209666		0.114195	0.414883		0.223023	0.0478815		0.114428	1		-0.391925	0.177622		0.410925	1.59111e-06		0.0272098	0.998014		-0.0791271	0.937363		0.0740138	0.297726		0.417378	1.08858e-07
	Beijing		-0.0788846	0.427344		-0.121999	0.976179		0.127013	0.656878		-0.312023	0.000145111		-0.108783	0.999859		0.694645	2.67958e-05		-0.126846	0.256401		0.0420482	0.994719		-0.369873	0.0330728		0.961034	0.0484393		0.714919	1.08865e-05		-0.433932	0.0014355		-0.797828	0.000206033		0.447265	0.000376494		-0.253519	6.52154e-05		0.172192	0.0999606
Beijing	Lisboa3		0.220336	0.000248895		-0.745833	0.00883019		0.166447	0.212783		0.443403	4.75536e-05		0.799342	0.0338009		-0.427327	0.000842047		0.361652	1.41913e-05		-0.0468094	0.964697		0.495911	0.00394469		-0.274213	1		-1.07678	1.47889e-09		0.761473	5.84754e-05		1.15241	6.42686e-05		-1.00102	3.41222e-09		0.271292	6.05791e-05		-0.329348	0.000116268
	Q1		0.327754	1.09191e-05		-0.463782	0.106845		0.0795531	0.806258		0.506467	5.84339e-06		0.862798	0.0212788		-0.59903	0.00010233		0.231696	0.0025488		0.0721466	0.720952		0.592895	0.00132223		-0.846606	0.250229		-1.10684	6.1806e-06		0.844857	5.79835e-06		0.825038	0.000543652		-0.526392	1.90377e-05		0.327533	6.28469e-06		0.245186	0.00177935
	NC		0.0788846	0.427344		0.121999	0.976179		-0.127013	0.656878		0.312023	0.000145111		0.108783	0.999859		-0.694645	2.67958e-05		0.126846	0.256401		-0.0420482	0.994719		0.369873	0.0330728		-0.961034	0.0484393		-0.714919	1.08865e-05		0.433932	0.0014355		0.797828	0.000206033		-0.447265	0.000376494		0.253519	6.52154e-05		-0.172192	0.0999606
a	no mutations were found in COG A genes.
