# Supplementary material for: Unraveling Mycobacterium tuberculosis genomic diversity and evolution in Lisbon, Portugal, a highly drug resistant setting
Source: BMC Genomics. 2014 Nov 18;15(1):991. doi: 10.1186/1471-2164-15-991 (PMC4289236; doi:10.1186/1471-2164-15-991)
Supplement: Supplementary file 21 — Additional file 21: Multiple comparison test results upon comparison of mean Tv/Ts ratios across the different COGs for four groups of strains: Lisboa3, Q1, Beijing clades and, other non clustered strains (NC). Significant differences at the 0.05 level are highlighted in bold. (XLSX 19 KB) [file 12864_2013_6861_MOESM21_ESM.xlsx]

## Sheet: Folha2 (2)
Additional file 21 - Multiple comparison test results upon comparison of mean Tv/Ts ratios across the different COGs for four groups of strains: Lisboa3, Q1, Beijing clades and, other non clustered strains (NC). Significant differences at the 0.05 level are highlighted in bold.
Clades			COGa
			C			D			E			F			G			H			I			J			K			L			M			N			O			P			Q			R
A	B		Mean Difference (A-B)	p		Mean Difference (A-B)	p		Mean Difference (A-B)	p		Mean Difference (A-B)	p		Mean Difference (A-B)	p		Mean Difference (A-B)	p		Mean Difference (A-B)	p		Mean Difference (A-B)	p		Mean Difference (A-B)	p		Mean Difference (A-B)	p		Mean Difference (A-B)	p		Mean Difference (A-B)	p		Mean Difference (A-B)	p		Mean Difference (A-B)	p		Mean Difference (A-B)	p		Mean Difference (A-B)	p
Lisboa3	Q1		0.00725954	0.999981		0.171795	0.481778		-0.0890204	0.0060644		0.0168193	0.909979		0.0315201	0.87529		-0.262016	5.77127e-07		-0.0877426	0.253326		-0.401125	0.0410025		-0.14859	0.434483		-1.15617	5.68583e-05		-0.295388	9.99584e-06		0.026403	1		-0.0250305	0.986401		-0.156825	4.77643e-06		-0.0903915	0.00168437		-0.0328414	0.56663
	NC		-0.0425673	0.349094		-0.0107331	0.999994		-0.0555191	0.227242		-0.110033	0.0096933		-0.018066	0.997663		-0.194029	5.35099e-06		0.00854953	1		0.0256141	0.999904		-0.0616745	1		-0.101543	0.934784		0.03947	0.610576		0.158765	0.0136816		0.074809	0.209928		-0.217453	0.000113767		-0.0588934	0.265647		0.0570712	0.0338746
	Beijing		-0.208203	0.000468571		0.3312	0.040979		-0.105665	0.234777		-0.134642	0.00885024		0.0673302	0.325527		-0.237658	0.00018716		-0.15009	0.0185815		0.155327	0.408432		-0.195326	0.249717		0.345671	0.00142512		-0.000592866	1		0.437067	3.71642e-07		0.0845772	0.163767		-0.0086251	0.999964		-0.0924289	0.464977		-0.126072	0.0123147
Q1	Lisboa3		-0.00725954	0.999981		-0.171795	0.481778		0.0890204	0.0060644		-0.0168193	0.909979		-0.0315201	0.87529		0.262016	5.77127e-07		0.0877426	0.253326		0.401125	0.0410025		0.14859	0.434483		1.15617	5.68583e-05		0.295388	9.99584e-06		-0.026403	1		0.0250305	0.986401		0.156825	4.77643e-06		0.0903915	0.00168437		0.0328414	0.56663
	NC		-0.0498268	0.72859		-0.182528	0.498993		0.0335013	0.84438		-0.126852	0.00145972		-0.0495862	0.473481		0.0679873	0.48952		0.0962922	0.0539615		0.426739	0.0112648		0.0869154	1		1.05463	0.0001384		0.334858	5.44386e-07		0.132362	0.0875389		0.0998395	0.138769		-0.0606287	0.694902		0.0314981	0.846059		0.0899125	0.0148221
	Beijing		-0.215462	0.000908555		0.159406	0.788937		-0.0166449	0.999417		-0.151461	0.00430181		0.0358101	0.630413		0.0243577	0.986105		-0.0623469	1		0.556452	0.00119014		-0.0467362	1		1.50184	4.72425e-06		0.294795	1.94776e-05		0.410664	2.93613e-06		0.109608	0.105878		0.1482	0.0218902		-0.00203744	1		-0.0932303	0.0882131
NC	Lisboa3		0.0425673	0.349094		0.0107331	0.999994		0.0555191	0.227242		0.110033	0.0096933		0.018066	0.997663		0.194029	5.35099e-06		-0.00854953	1		-0.0256141	0.999904		0.0616745	1		0.101543	0.934784		-0.03947	0.610576		-0.158765	0.0136816		-0.074809	0.209928		0.217453	0.000113767		0.0588934	0.265647		-0.0570712	0.0338746
	Q1		0.0498268	0.72859		0.182528	0.498993		-0.0335013	0.84438		0.126852	0.00145972		0.0495862	0.473481		-0.0679873	0.48952		-0.0962922	0.0539615		-0.426739	0.0112648		-0.0869154	1		-1.05463	0.0001384		-0.334858	5.44386e-07		-0.132362	0.0875389		-0.0998395	0.138769		0.0606287	0.694902		-0.0314981	0.846059		-0.0899125	0.0148221
	Beijing		-0.165635	0.00250927		0.341933	0.0384939		-0.0501462	0.888237		-0.0246092	0.990709		0.0853963	0.105806		-0.0436296	0.890048		-0.158639	0.00296929		0.129713	0.0753954		-0.133652	0.68229		0.447214	0.000221794		-0.0400629	0.835079		0.278302	0.000274412		0.00976821	0.999929		0.208828	0.00463253		-0.0335355	0.988834		-0.183143	0.000441403
Beijing	Lisboa3		0.208203	0.000468571		-0.3312	0.040979		0.105665	0.234777		0.134642	0.00885024		-0.0673302	0.325527		0.237658	0.00018716		0.15009	0.0185815		-0.155327	0.408432		0.195326	0.249717		-0.345671	0.00142512		0.000592866	1		-0.437067	3.71642e-07		-0.0845772	0.163767		0.0086251	0.999964		0.0924289	0.464977		0.126072	0.0123147
	Q1		0.215462	0.000908555		-0.159406	0.788937		0.0166449	0.999417		0.151461	0.00430181		-0.0358101	0.630413		-0.0243577	0.986105		0.0623469	1		-0.556452	0.00119014		0.0467362	1		-1.50184	4.72425e-06		-0.294795	1.94776e-05		-0.410664	2.93613e-06		-0.109608	0.105878		-0.1482	0.0218902		0.00203744	1		0.0932303	0.0882131
	NC		0.165635	0.00250927		-0.341933	0.0384939		0.0501462	0.888237		0.0246092	0.990709		-0.0853963	0.105806		0.0436296	0.890048		0.158639	0.00296929		-0.129713	0.0753954		0.133652	0.68229		-0.447214	0.000221794		0.0400629	0.835079		-0.278302	0.000274412		-0.00976821	0.999929		-0.208828	0.00463253		0.0335355	0.988834		0.183143	0.000441403
a	no mutations were found in COG A genes; not possible to perform for COG U since some categories had fewer than two cases.
