# Supplementary material for: Unraveling Mycobacterium tuberculosis genomic diversity and evolution in Lisbon, Portugal, a highly drug resistant setting
Source: BMC Genomics. 2014 Nov 18;15(1):991. doi: 10.1186/1471-2164-15-991 (PMC4289236; doi:10.1186/1471-2164-15-991)
Supplement: Supplementary file 22 — Additional file 22: End sequences from the different ISs used as probes to extract reads for mapping analysis. (XLSX 10 KB) [file 12864_2013_6861_MOESM22_ESM.xlsx]

## Sheet: Folha2
Additional file 22 – End sequences from the different ISs used as probes to extract reads for mapping analysis.
IS	5' End	3' End
IS6110	TGAACCGCCCCGGCATGTCCGGAGA	TCTCCGGACTCACCGGGGCGGTTCA
IS1532	GTGGCCACGATAGCCCAACGGCTGC	CAAGAGACCCGGCCGCACCACCAGC
IS1533	AATGTTGACTGTGGAAGATTGGGCT	CCACCAGCCGGAACCACCGAAGAAT
IS1537	GTTTTGAGTGGTCGGTAGTTGTCGG	ACTAAAGATCGCTCGCTTGCAACGG
IS1538	TGAGTGGTCGGTAGTTGTCAGTGGCGTGCG	nonea
IS1539	ATGTCAAGGATACTGACACATGTGC	CCGAGACGGGGTGCAAGTCAAGTGA
IS1540	CGTGATCGACACGGCCATCGAGGAG	CTCCTGCCATCGGGGCAGATACGCT
IS1552	GGTGTTTGCCGAGCTGATCCGTGCC	GTCGCCGACCCTCTCTGTCAACCTT
IS1553	GAGATCGTCGGTGTGTACCGCCAAG	GCGGCCAGTAGGCACCGACGAACTC
IS1556	TGACACATGACCGCTTTCCGCCGCC	TTTTGCGGTTGATGGATGGTAGCTG
IS1560	TTGATCCCCGGTCGGATGGTGCTGA	GGTCACGATCAGCGCCCTCCCCGCA
IS1561	GTGGCCATCGACCCCGCCGCTGCCT	nonea
IS1602	nonea	AGCACGCCACTGACAACTACCGACCACTCA
IS1603	GTGCGCCAAATTAGTAGTCGCTATC	ACCAGACCATCAATTGTTGCGACGT
IS1604	GGTGGCGGTCGGCGATGACGAGGAG	ACCGGCCAGGAGGCCCAACCGAAAT
IS1605	TTGGGCCCATCGTCGAAAACCTGCC	TAGTCGCGTGACCACTAAAGATCACTCACTTGCAACGG
IS1606	GGTGACCCGCGATCCACACAGCCCG	ATCGAGCCTTAAGGAAAATCAAAGC
IS1607	GCGGCCCAAACCACTACCCTGCCCG	CCTCCAGGCACTGCTCAACCAAGAT
IS1608	GTGACTGCCGAGAATCCAGGACGGA	GCGTCGGTTGATGTCGTTGGCGCGG
ISB9	ATCACCCCGGCAAGCTGTCCCTGAG	GCCGAGCATCTCTTTGCGGGGTGAT
a Sequences at this end did not allow the unambiguous mapping of the respective Insertion Sequence
